# Supplementary material for: Metagenomic Insight into Environmentally Challenged Methane-Fed Microbial Communities
Source: Microorganisms. 2020 Oct 20;8(10):1614. doi: 10.3390/microorganisms8101614 (PMC7589939; doi:10.3390/microorganisms8101614)
Supplement: Supplementary file 1 [file microorganisms-08-01614-s001.zip]

Archive with 22 entries (22 files):
- Figure S1.pdf
- __MACOSX/._Figure S1.pdf
- Figure S2.pdf
- __MACOSX/._Figure S2.pdf
- Figure S3.pdf
- __MACOSX/._Figure S3.pdf
- Figure S5.pdf
- __MACOSX/._Figure S5.pdf
- Figure S6.pdf
- __MACOSX/._Figure S6.pdf
- Fugure_S4.pdf
- __MACOSX/._Fugure_S4.pdf
- Table S1. Select gene transcript counts.xlsx
- __MACOSX/._Table S1. Select gene transcript counts.xlsx
- Table S2. Genome statistics for the Burkholderiales and Bacteroidetes cultivated in this study.xls
- __MACOSX/._Table S2. Genome statistics for the Burkholderiales and Bacteroidetes cultivated in this study.xls
- Table S3. Original MAG assembly statistics.xlsx
- __MACOSX/._Table S3. Original MAG assembly statistics.xlsx
- Table S4. Statistics for high and medium quality MAGs generated in this study.xlsx
- __MACOSX/._Table S4. Statistics for high and medium quality MAGs generated in this study.xlsx
- Table S5. Select highly expressed genes in Acidovorax.xlsx
- __MACOSX/._Table S5. Select highly expressed genes in Acidovorax.xlsx
