# Supplementary material for: Metagenomic Insight into Environmentally Challenged Methane-Fed Microbial Communities
Source: Microorganisms. 2020 Oct 20;8(10):1614. doi: 10.3390/microorganisms8101614 (PMC7589939; doi:10.3390/microorganisms8101614)
Supplement: Supplementary file 1 [file microorganisms-08-01614-s001.zip › Table S1. Select gene transcript counts.xlsx]

## Sheet: LO-rep1
	1_LOW4	13_LOW5	25_LOW6	37_LOW7	49_LOW8	61_LOW9	73_LOW10	85_LOW11	97_LOW12	109_LOW13	121_LOW14
644896980	18.4101	19.5921	4.58098	54.1528	72.0032	1.32645	58.9055	0.496483	101.158	390.376	18.6816	Mmol_1770 PQQ-dependent dehydrogenase, methanol/ethanol family [Methylotenera mobilis JLW8: NC_012968]
644897261	194.21	371.539	305.253	792.466	657.853	1563.37	284.025	61.4646	618.522	1248.28	4059.43	Mmol_2048 PQQ-dependent dehydrogenase, methanol/ethanol family [Methylotenera mobilis JLW8: NC_012968]
2512647741	0	0	3.27213	293.254	217.367	318.495	6.92315	0	0	0	0	Meth11DRAFT_1486 methanol dehydrogenase (cytochrome c) subunit 1 [Methylophilaceae sp. #11 : Meth11DRAFT_Scaffold1.1]
2512648262	72.2344	70.3895	42.1741	88.1832	79.0484	158.732	23.703	101.68	17.3262	19.0104	74.1958	Meth11DRAFT_2007 PQQ-dependent dehydrogenase, methanol/ethanol family [Methylophilaceae sp. #11 : Meth11DRAFT_Scaffold1.1]
2512648586	61.9248	87.7696	46.3915	44.9794	13.1855	48.7838	14.1983	101.183	6.73375	0.884204	1.69833	Meth11DRAFT_2331 PQQ-dependent dehydrogenase, methanol/ethanol family [Methylophilaceae sp. #11 : Meth11DRAFT_Scaffold1.1]
2516196629	5.48955	1.34301	0.581711	0.887751	0.193904	0	0.234683	67.4224	0.15132	0	0	Meth5DRAFT_1134 PQQ-dependent dehydrogenase, methanol/ethanol family [Methylophilus sp. 5 : scaffold1]
2516550670	5.4226	2.76502	0.872567	3.05781	1.03416	0.147383	1.52544	545.735	0.756601	0	0	Met42DRAFT_0097 PQQ-dependent dehydrogenase, methanol/ethanol family [Methylophilus sp. 42 : Met42DRAFT_scaffold1.1]
2516551891	34.7448	32.5482	20.6508	21.1087	22.2344	55.9319	5.2217	367.199	7.793	10.3894	28.6593	Met42DRAFT_1318 PQQ-dependent dehydrogenase, methanol/ethanol family [Methylophilus sp. 42 : Met42DRAFT_scaffold1.1]
2516552752	0	0	2.83584	161.965	107.811	179.071	3.57892	230.269	0.453961	0	1.1676	Met42DRAFT_2179 methanol dehydrogenase (cytochrome c) subunit 1 [Methylophilus sp. 42 : Met42DRAFT_scaffold1.1]
2516553173	109.791	88.2436	28.8674	74.9656	130.95	260.795	30.8608	890.691	22.8494	0.331577	0.318437	Met42DRAFT_2600 PQQ-dependent dehydrogenase, methanol/ethanol family [Methylophilus sp. 42 : Met42DRAFT_scaffold1.1]
2517246851	101.021	88.8756	177.931	404.518	163.397	249.225	81.259	220.836	320.799	474.155	431.376	MetlaDRAFT_0170 methanol dehydrogenase (cytochrome) large subunit apoprotein [Methylosarcina lacus LW14 : MetlaDRAFT_chromosome1.1]
2517247151	507.449	473.292	85.0753	209.115	190.996	217.759	371.445	357.667	467.277	648.453	303.47	MetlaDRAFT_0470 PQQ-dependent dehydrogenase, methanol/ethanol family [Methylosarcina lacus LW14 : MetlaDRAFT_chromosome1.1]
2517377582	3.81591	6.71504	11.7797	59.282	23.2685	0.515841	4.2243	0.794373	8.85224	14.4788	1.48604	A391DRAFT_0895 PQQ-dependent dehydrogenase, methanol/ethanol family [Methylotenera mobilis #13 : A391DRAFT_scaffold1.1]
2517378731	0	4.97703	47.9185	59.6766	37.2296	33.8981	5.04569	0	1.21056	1.54736	1.59218	A391DRAFT_2044 PQQ-dependent dehydrogenase, methanol/ethanol family [Methylotenera mobilis #13 : A391DRAFT_scaffold1.1]
2517378760	0.133891	0.553004	119.614	1270.77	854.86	1314.81	24.3484	7.94373	1.96716	0.884204	0.530728	A391DRAFT_2073 methanol dehydrogenase (cytochrome c) subunit 1 [Methylotenera mobilis #13 : A391DRAFT_scaffold1.1]
2574197655	965.09	1802.32	591.673	1794.83	1880.36	2250.47	3685.52	2133.59	2589.32	3437.12	1694.08	T449DRAFT_3928 PQQ-dependent dehydrogenase, methanol/ethanol family [Methylobacter tundripaludum 31/32 : T449DRAFT_scf7180000000004_quiver.1]
2574197882	108.72	194.815	954.37	3268.01	1457.77	2348.85	700.294	1729.85	2593.48	3704.04	3492.19	T449DRAFT_4155 methanol dehydrogenase (cytochrome) large subunit apoprotein [Methylobacter tundripaludum 31/32 : T449DRAFT_scf7180000000004_quiver.1]
2585894496	363.248	627.501	130.667	350.957	496.072	1186.88	145.738	7.74514	2.87509	3.09472	2.97208	GQ51DRAFT_0241 PQQ-dependent dehydrogenase, methanol/ethanol family [Methylotenera sp. G11 : GQ51DRAFT_unitig_0_quiver_dupTrim_10755.1]
2585895019	95.5985	95.7486	3.85384	78.9112	360.21	14.8857	96.4547	0	0	0	0	GQ51DRAFT_0764 PQQ-dependent dehydrogenase, methanol/ethanol family [Methylotenera sp. G11 : GQ51DRAFT_unitig_0_quiver_dupTrim_10755.1]
2574196178	461.725	4254.57	2183.02	14872.5	13569.9	21686	20178.1	36000.9	69339.4	130402	46364.2	T449DRAFT_2451 nitric oxide reductase (EC 1.7.99.1) [Methylobacter tundripaludum 31/32 : T449DRAFT_scf7180000000004_quiver.1]
2517249165	11.6486	13.1141	1.67242	3.15645	0.258539	0.663224	0.0586708	0.695077	1.1349	0.331577	0.636874	MetlaDRAFT_2484 nitric oxide reductase [Methylosarcina lacus LW14 : MetlaDRAFT_chromosome1.1]
2574195741	0.267783	6.08304	24.7954	143.027	52.8713	31.0242	16.4278	1.39015	0	0	0	T449DRAFT_2014 N-acyl-L-homoserine lactone synthetase [Methylobacter tundripaludum 31/32 : T449DRAFT_scf7180000000004_quiver.1]
2517378284	17.6737	44.4773	33.1575	48.9249	18.8087	5.2321	1.4081	2.58171	5.52319	1.87893	3.7151	A391DRAFT_1597 nitrate reductase alpha subunit [Methylotenera mobilis #13 : A391DRAFT_scaffold1.1] MSHFLDRLKFFDKVKATFSNDHGIVTNEDRQWEDAYRHRWQHDKVVRSTH
2574196913	98.1424	140.779	62.9702	301.046	251.365	298.598	272.526	1787.94	2681.4	3272.55	3792.79	T449DRAFT_3186 nitrate reductase alpha subunit [Methylobacter tundripaludum 31/32 : T449DRAFT_scf7180000000004_quiver.1] MSHFLDRLLFFKKKVDTFSGDHGVVTNEDRSWENSYRSRWQHDKIVRSTH
2574195753	0	1.02701	3.99927	19.2346	4.78298	6.48486	4.16562	0	0	0	0	T449DRAFT_2026 N-acyl-L-homoserine lactone synthetase [Methylobacter tundripaludum 31/32 : T449DRAFT_scf7180000000004_quiver.1]

## Sheet: LO-rep2
	2_LOW4	14_LOW5	26_LOW6	38_LOW7	50_LOW8	62_LOW9	74_LOW10	86_LOW11	98_LOW12	110_LOW13	122_LOW14
644896980	7.81806	34.0161	2.01523	444.236	470.363	177.917	192.161	16.402	0	1.12959	14.7613	Mmol_1770 PQQ-dependent dehydrogenase, methanol/ethanol family [Methylotenera mobilis JLW8: NC_012968]
644897261	129.385	268.374	572.063	1759.44	2922.03	3427.49	1101.35	11.4201	6.30897	13.1786	255.355	Mmol_2048 PQQ-dependent dehydrogenase, methanol/ethanol family [Methylotenera mobilis JLW8: NC_012968]
2512647741	0	0	0.963806	63.4487	107.587	282.801	92.9882	0	0	0	0	Meth11DRAFT_1486 methanol dehydrogenase (cytochrome c) subunit 1 [Methylophilaceae sp. #11 : Meth11DRAFT_Scaffold1.1]
2512648262	44.0206	46.7064	49.5046	81.903	110.61	189.345	67.8578	27.0557	12.0171	2.03326	38.5011	Meth11DRAFT_2007 PQQ-dependent dehydrogenase, methanol/ethanol family [Methylophilaceae sp. #11 : Meth11DRAFT_Scaffold1.1]
2512648586	47.6831	65.1037	81.135	62.6877	44.1834	81.4185	64.3721	25.5994	11.7167	5.57265	28.3812	Meth11DRAFT_2331 PQQ-dependent dehydrogenase, methanol/ethanol family [Methylophilaceae sp. #11 : Meth11DRAFT_Scaffold1.1]
2516196629	4.50771	1.42672	0.525713	3.51964	0.664866	0.60861	0.505982	0.15329	2.55363	0.451836	13.4678	Meth5DRAFT_1134 PQQ-dependent dehydrogenase, methanol/ethanol family [Methylophilus sp. 5 : scaffold1]
2516550670	4.22598	1.652	0.350475	5.6124	1.20885	3.31354	3.54187	5.36515	19.3775	2.33449	86.7415	Met42DRAFT_0097 PQQ-dependent dehydrogenase, methanol/ethanol family [Methylophilus sp. 42 : Met42DRAFT_scaffold1.1]
2516551891	31.1314	17.6463	25.2342	31.9621	38.5622	54.5044	12.6495	110.599	98.3148	7.83183	188.016	Met42DRAFT_1318 PQQ-dependent dehydrogenase, methanol/ethanol family [Methylophilus sp. 42 : Met42DRAFT_scaffold1.1]
2516552752	0	0.150181	0.438094	33.6744	75.9761	141.874	41.3781	78.5612	157.198	9.03672	1110.6	Met42DRAFT_2179 methanol dehydrogenase (cytochrome c) subunit 1 [Methylophilus sp. 42 : Met42DRAFT_scaffold1.1]
2516553173	69.5878	50.1606	53.3598	62.7828	72.41	200.503	60.3805	249.94	84.7955	4.06653	113.449	Met42DRAFT_2600 PQQ-dependent dehydrogenase, methanol/ethanol family [Methylophilus sp. 42 : Met42DRAFT_scaffold1.1]
2517246851	28.6662	37.5454	129.15	518.053	312.789	323.645	348.397	130.68	434.342	210.254	428.381	MetlaDRAFT_0170 methanol dehydrogenase (cytochrome) large subunit apoprotein [Methylosarcina lacus LW14 : MetlaDRAFT_chromosome1.1]
2517247151	215.032	109.783	165.337	384.973	334.428	249.733	322.029	173.371	394.911	187.889	281.073	MetlaDRAFT_0470 PQQ-dependent dehydrogenase, methanol/ethanol family [Methylosarcina lacus LW14 : MetlaDRAFT_chromosome1.1]
2517377582	5.42334	3.2289	0.788569	40.8088	70.9594	19.205	17.0347	2.60593	0	3.91591	76.2412	A391DRAFT_0895 PQQ-dependent dehydrogenase, methanol/ethanol family [Methylotenera mobilis #13 : A391DRAFT_scaffold1.1]
2517378731	0.140866	1.72709	2.62856	11.9858	20.2482	11.496	9.10767	0	0	0.903672	10.8807	A391DRAFT_2044 PQQ-dependent dehydrogenase, methanol/ethanol family [Methylotenera mobilis #13 : A391DRAFT_scaffold1.1]
2517378760	0	0	8.67426	316.482	549.24	1079.47	311.516	3.60232	12.0922	0.828366	99.5245	A391DRAFT_2073 methanol dehydrogenase (cytochrome c) subunit 1 [Methylotenera mobilis #13 : A391DRAFT_scaffold1.1]
2574197655	425.556	404.288	843.331	2292.33	2345.83	1649.6	2073.96	1053.1	2286.48	1070.25	1564.77	T449DRAFT_3928 PQQ-dependent dehydrogenase, methanol/ethanol family [Methylobacter tundripaludum 31/32 : T449DRAFT_scf7180000000004_quiver.1]
2574197882	35.5686	56.318	933.14	4335.44	2779.38	2803.26	3099.2	1042.83	3580.19	1742.88	3686.13	T449DRAFT_4155 methanol dehydrogenase (cytochrome) large subunit apoprotein [Methylobacter tundripaludum 31/32 : T449DRAFT_scf7180000000004_quiver.1]
2585894496	248.206	247.799	199.858	234.009	323.548	1010.16	311.91	1.5329	0.525747	1.43081	35.8379	GQ51DRAFT_0241 PQQ-dependent dehydrogenase, methanol/ethanol family [Methylotenera sp. G11 : GQ51DRAFT_unitig_0_quiver_dupTrim_10755.1]
2585895019	41.2737	28.3092	1.48952	56.5045	46.2384	206.048	261.93	0.15329	0.0751068	0	0.684801	GQ51DRAFT_0764 PQQ-dependent dehydrogenase, methanol/ethanol family [Methylotenera sp. G11 : GQ51DRAFT_unitig_0_quiver_dupTrim_10755.1]
2574196178	296.875	1070.72	3246.28	11424.8	17790.3	13816.2	15476	16641.2	62115.8	37920.7	47729.1	T449DRAFT_2451 nitric oxide reductase (EC 1.7.99.1) [Methylobacter tundripaludum 31/32 : T449DRAFT_scf7180000000004_quiver.1]
2517249165	13.5231	13.4412	12.9676	5.80265	2.53858	0.60861	0.11244	0.30658	0	0.150612	0.152178	MetlaDRAFT_2484 nitric oxide reductase [Methylosarcina lacus LW14 : MetlaDRAFT_chromosome1.1]
2574195741	0.211299	5.25635	15.0704	131.654	102.45	34.0145	148.927	0	0	0	0	T449DRAFT_2014 N-acyl-L-homoserine lactone synthetase [Methylobacter tundripaludum 31/32 : T449DRAFT_scf7180000000004_quiver.1]
2517378284	10.2128	28.6096	19.1885	8.08566	7.79707	2.09632	3.54187	0	0.675961	0.602448	107.438	A391DRAFT_1597 nitrate reductase alpha subunit [Methylotenera mobilis #13 : A391DRAFT_scaffold1.1] MSHFLDRLKFFDKVKATFSNDHGIVTNEDRQWEDAYRHRWQHDKVVRSTH
2574196913	55.0081	36.419	97.6073	321.239	359.028	271.102	279.583	856.968	2539.36	968.059	3060.07	T449DRAFT_3186 nitrate reductase alpha subunit [Methylobacter tundripaludum 31/32 : T449DRAFT_scf7180000000004_quiver.1] MSHFLDRLLFFKKKVDTFSGDHGVVTNEDRSWENSYRSRWQHDKIVRSTH
2574195753	0	0	0	0	0	0	0	0	0	0	0	T449DRAFT_2026 N-acyl-L-homoserine lactone synthetase [Methylobacter tundripaludum 31/32 : T449DRAFT_scf7180000000004_quiver.1]

## Sheet: LO-rep3
	3_LOW4	15_LOW5	27_LOW6	39_LOW7	51_LOW8	63_LOW9	75_LOW10	87_LOW11	99_LOW12	111_LOW13	123_LOW14
644896980	9.3904	277.081	3.3837	243.427	24.5045	1.06885	1.476	5.23339	1.87396	35.5546	12.5497	Mmol_1770 PQQ-dependent dehydrogenase, methanol/ethanol family [Methylotenera mobilis JLW8: NC_012968]
644897261	188.076	2070.7	939.094	2013.3	547.678	31.531	37.0553	94.1283	610.829	1655.69	119.06	Mmol_2048 PQQ-dependent dehydrogenase, methanol/ethanol family [Methylotenera mobilis JLW8: NC_012968]
2512647741	0	1.06863	1.10167	15.6871	13.6732	0	0	0.290744	2.11839	3.72197	0	Meth11DRAFT_1486 methanol dehydrogenase (cytochrome c) subunit 1 [Methylophilaceae sp. #11 : Meth11DRAFT_Scaffold1.1]
2512648262	75.9951	276.241	72.9462	181.232	18.1237	1.26925	1.39831	94.8551	90.0314	143.296	12.2246	Meth11DRAFT_2007 PQQ-dependent dehydrogenase, methanol/ethanol family [Methylophilaceae sp. #11 : Meth11DRAFT_Scaffold1.1]
2512648586	68.5499	392.264	88.763	46.6923	2.3593	9.61961	11.7303	79.8818	38.6198	106.37	2.60097	Meth11DRAFT_2331 PQQ-dependent dehydrogenase, methanol/ethanol family [Methylophilaceae sp. #11 : Meth11DRAFT_Scaffold1.1]
2516196629	4.09153	7.48043	0.708215	1.66099	0	0.133606	0.077684	30.8915	0.407382	18.5119	0	Meth5DRAFT_1134 PQQ-dependent dehydrogenase, methanol/ethanol family [Methylophilus sp. 5 : scaffold1]
2516550670	3.75616	11.297	0.236072	2.58376	0	0.868437	0.699156	51.0255	0.89624	48.4836	0.325122	Met42DRAFT_0097 PQQ-dependent dehydrogenase, methanol/ethanol family [Methylophilus sp. 42 : Met42DRAFT_scaffold1.1]
2516551891	34.8786	90.1468	22.8203	11.8115	3.05636	3.67416	9.08902	113.681	68.6031	450.261	0.780292	Met42DRAFT_1318 PQQ-dependent dehydrogenase, methanol/ethanol family [Methylophilus sp. 42 : Met42DRAFT_scaffold1.1]
2516552752	0	2.67158	3.14762	12.4574	8.47202	0.400817	2.17515	160.345	236.607	1780.87	2.4059	Met42DRAFT_2179 methanol dehydrogenase (cytochrome c) subunit 1 [Methylophilus sp. 42 : Met42DRAFT_scaffold1.1]
2516553173	111.276	270.593	35.2534	46.4154	2.52016	4.00817	8.31218	702.727	138.754	529.891	2.666	Met42DRAFT_2600 PQQ-dependent dehydrogenase, methanol/ethanol family [Methylophilus sp. 42 : Met42DRAFT_scaffold1.1]
2517246851	61.7754	1054.36	266.053	568.797	112.388	0.93524	223.963	314.149	782.499	2103.01	109.891	MetlaDRAFT_0170 methanol dehydrogenase (cytochrome) large subunit apoprotein [Methylosarcina lacus LW14 : MetlaDRAFT_chromosome1.1]
2517247151	389.5	666.063	274.945	359.697	209.066	620.465	998.472	280.422	136.717	723.728	26.5299	MetlaDRAFT_0470 PQQ-dependent dehydrogenase, methanol/ethanol family [Methylosarcina lacus LW14 : MetlaDRAFT_chromosome1.1]
2517377582	4.09153	40.0737	2.83286	1137.04	142.684	1.00204	1.86442	82.3531	32.9165	68.6606	65.3494	A391DRAFT_0895 PQQ-dependent dehydrogenase, methanol/ethanol family [Methylotenera mobilis #13 : A391DRAFT_scaffold1.1]
2517378731	0.201223	66.7132	23.2924	99.2903	4.45049	0	0	0.726859	12.3029	0.391787	0.585219	A391DRAFT_2044 PQQ-dependent dehydrogenase, methanol/ethanol family [Methylotenera mobilis #13 : A391DRAFT_scaffold1.1]
2517378760	0.0670743	11.6786	38.7945	1757.79	148.314	0.46762	0.77684	42.4486	815.986	108.819	29.391	A391DRAFT_2073 methanol dehydrogenase (cytochrome c) subunit 1 [Methylotenera mobilis #13 : A391DRAFT_scaffold1.1]
2574197655	690.06	1590.81	1103.71	2407.14	1210.69	4647.48	6722.77	1069.43	522.671	586.015	93.3749	T449DRAFT_3928 PQQ-dependent dehydrogenase, methanol/ethanol family [Methylobacter tundripaludum 31/32 : T449DRAFT_scf7180000000004_quiver.1]
2574197882	71.0316	1560.97	985.679	4679.75	964.255	14.7634	2225.26	2032.08	5571.52	501.193	805.651	T449DRAFT_4155 methanol dehydrogenase (cytochrome) large subunit apoprotein [Methylobacter tundripaludum 31/32 : T449DRAFT_scf7180000000004_quiver.1]
2585894496	333.762	803.23	113.393	241.213	8.25753	48.7661	54.1457	20.0613	123.6	37.1218	19.9625	GQ51DRAFT_0241 PQQ-dependent dehydrogenase, methanol/ethanol family [Methylotenera sp. G11 : GQ51DRAFT_unitig_0_quiver_dupTrim_10755.1]
2585895019	18.3113	27.7844	0.0786906	15.6871	0.214481	3.07293	17.0128	0.36343	0	0.29384	0	GQ51DRAFT_0764 PQQ-dependent dehydrogenase, methanol/ethanol family [Methylotenera sp. G11 : GQ51DRAFT_unitig_0_quiver_dupTrim_10755.1]
2574196178	475.087	3313.14	3171.86	16251.7	14079.1	16529	24574.2	7259.43	12159.5	4437.77	4130.86	T449DRAFT_2451 nitric oxide reductase (EC 1.7.99.1) [Methylobacter tundripaludum 31/32 : T449DRAFT_scf7180000000004_quiver.1]
2517249165	8.25013	14.5792	6.92477	0.830495	0.482583	0.133606	0.077684	0.436115	0.325906	1728.66	0	MetlaDRAFT_2484 nitric oxide reductase [Methylosarcina lacus LW14 : MetlaDRAFT_chromosome1.1]
2574195741	0.268297	14.7319	8.41989	48.8146	13.7804	857.749	488.321	3.48892	0	0.195893	0	T449DRAFT_2014 N-acyl-L-homoserine lactone synthetase [Methylobacter tundripaludum 31/32 : T449DRAFT_scf7180000000004_quiver.1]
2517378284	18.7808	87.0172	16.9972	2.76832	0	7.28151	13.4393	7.63202	23.9541	2.64456	0.780292	A391DRAFT_1597 nitrate reductase alpha subunit [Methylotenera mobilis #13 : A391DRAFT_scaffold1.1] MSHFLDRLKFFDKVKATFSNDHGIVTNEDRQWEDAYRHRWQHDKVVRSTH
2574196913	88.4039	113.733	99.2289	424.475	185.044	216.642	252.551	198.796	162.22	114.598	34.0077	T449DRAFT_3186 nitrate reductase alpha subunit [Methylobacter tundripaludum 31/32 : T449DRAFT_scf7180000000004_quiver.1] MSHFLDRLLFFKKKVDTFSGDHGVVTNEDRSWENSYRSRWQHDKIVRSTH
2574195753	0	0	0	0	0	0	0.077684	0	0	0	0	T449DRAFT_2026 N-acyl-L-homoserine lactone synthetase [Methylobacter tundripaludum 31/32 : T449DRAFT_scf7180000000004_quiver.1]

## Sheet: LO-rep4
	4_LOW4	16_LOW5	28_LOW6	40_LOW7	52_LOW8	64_LOW9	76_LOW10	88_LOW11	100_LOW12	112_LOW13	124_LOW14
644896980	7.60093	119.937	5.37225	338.114	1044.55	10.1227	9.13733	8.00401	11.7419	335.501	476.956	Mmol_1770 PQQ-dependent dehydrogenase, methanol/ethanol family [Methylotenera mobilis JLW8: NC_012968]
644897261	73.3266	818.042	2586.57	1463.33	3280.03	3752.9	130.017	497.882	5257.43	2088.23	15183	Mmol_2048 PQQ-dependent dehydrogenase, methanol/ethanol family [Methylotenera mobilis JLW8: NC_012968]
2512647741	0	1.27913	2.85942	9.76069	113.247	3.26746	0.761444	3.34862	0.260932	0	0.0716473	Meth11DRAFT_1486 methanol dehydrogenase (cytochrome c) subunit 1 [Methylophilaceae sp. #11 : Meth11DRAFT_Scaffold1.1]
2512648262	18.7788	91.345	161.081	42.4675	120.97	138.515	7.89998	15.9263	116.984	32.1585	380.017	Meth11DRAFT_2007 PQQ-dependent dehydrogenase, methanol/ethanol family [Methylophilaceae sp. #11 : Meth11DRAFT_Scaffold1.1]
2512648586	25.1501	120.84	188.809	10.4456	28.7383	17.6827	2.66505	15.1096	21.7443	2.06867	21.7808	Meth11DRAFT_2331 PQQ-dependent dehydrogenase, methanol/ethanol family [Methylophilaceae sp. #11 : Meth11DRAFT_Scaffold1.1]
2516196629	1.67667	4.3641	1.64634	0.34248	0.898073	0	0.380722	11.1893	0.782795	0.188061	1.218	Meth5DRAFT_1134 PQQ-dependent dehydrogenase, methanol/ethanol family [Methylophilus sp. 5 : scaffold1]
2516550670	2.62679	4.06312	1.99293	0.51372	5.65786	0.0640679	0	24.8288	1.30466	0.188061	1.50459	Met42DRAFT_0097 PQQ-dependent dehydrogenase, methanol/ethanol family [Methylophilus sp. 42 : Met42DRAFT_scaffold1.1]
2516551891	14.1958	34.3108	57.8817	15.0691	38.8866	26.46	2.76023	37.2431	45.4891	16.4554	107.901	Met42DRAFT_1318 PQQ-dependent dehydrogenase, methanol/ethanol family [Methylophilus sp. 42 : Met42DRAFT_scaffold1.1]
2516552752	0	1.42962	3.89921	17.809	62.3263	3.52373	0.856624	467.989	5.65352	0.658214	6.30497	Met42DRAFT_2179 methanol dehydrogenase (cytochrome c) subunit 1 [Methylophilus sp. 42 : Met42DRAFT_scaffold1.1]
2516553173	32.3598	77.1241	87.7757	8.73325	69.1516	19.1563	2.85541	57.4165	12.2638	0.470153	5.94673	Met42DRAFT_2600 PQQ-dependent dehydrogenase, methanol/ethanol family [Methylophilus sp. 42 : Met42DRAFT_scaffold1.1]
2517246851	14.7547	337.014	733.052	392.054	266.997	131.724	123.259	70.4843	619.713	103.246	427.018	MetlaDRAFT_0170 methanol dehydrogenase (cytochrome) large subunit apoprotein [Methylosarcina lacus LW14 : MetlaDRAFT_chromosome1.1]
2517247151	181.584	192.02	674.304	337.686	425.238	498.256	490.751	133.781	199.7	75.5066	102.384	MetlaDRAFT_0470 PQQ-dependent dehydrogenase, methanol/ethanol family [Methylosarcina lacus LW14 : MetlaDRAFT_chromosome1.1]
2517377582	2.96213	88.3353	7.36518	14.8123	76.3362	2.56272	30.3626	0.898409	13.8294	69.3946	214.942	A391DRAFT_0895 PQQ-dependent dehydrogenase, methanol/ethanol family [Methylotenera mobilis #13 : A391DRAFT_scaffold1.1]
2517378731	0.111778	131.6	61.6942	8.99011	18.5003	10.7634	12.659	0.163347	18.1782	2.4448	97.512	A391DRAFT_2044 PQQ-dependent dehydrogenase, methanol/ethanol family [Methylotenera mobilis #13 : A391DRAFT_scaffold1.1]
2517378760	0.111778	44.8448	107.012	63.6157	553.393	162.22	954.184	43.287	995.368	13.9165	362.536	A391DRAFT_2073 methanol dehydrogenase (cytochrome c) subunit 1 [Methylotenera mobilis #13 : A391DRAFT_scaffold1.1]
2574197655	399.831	847.086	2764.11	2178.35	2756.1	3607.41	3213.39	98.1716	766.009	303.343	402.801	T449DRAFT_3928 PQQ-dependent dehydrogenase, methanol/ethanol family [Methylobacter tundripaludum 31/32 : T449DRAFT_scf7180000000004_quiver.1]
2574197882	27.1621	852.504	3071.02	3134.64	2374.95	1162.06	1237.25	131.739	5464.52	942.281	3864.94	T449DRAFT_4155 methanol dehydrogenase (cytochrome) large subunit apoprotein [Methylobacter tundripaludum 31/32 : T449DRAFT_scf7180000000004_quiver.1]
2585894496	129.16	349.654	223.902	29.1964	272.924	99.7537	10.565	5.06376	53.3171	13.9165	169.016	GQ51DRAFT_0241 PQQ-dependent dehydrogenase, methanol/ethanol family [Methylotenera sp. G11 : GQ51DRAFT_unitig_0_quiver_dupTrim_10755.1]
2585895019	70.9792	20.7671	0.433246	6.67836	200.27	2.30644	0.571083	0	0.347909	0	0.143295	GQ51DRAFT_0764 PQQ-dependent dehydrogenase, methanol/ethanol family [Methylotenera sp. G11 : GQ51DRAFT_unitig_0_quiver_dupTrim_10755.1]
2574196178	204.722	2529.97	9610.78	14562.9	15688.4	21291	11249.4	641.056	8029.39	3390.56	15080.5	T449DRAFT_2451 nitric oxide reductase (EC 1.7.99.1) [Methylobacter tundripaludum 31/32 : T449DRAFT_scf7180000000004_quiver.1]
2517249165	3.18568	15.5753	13.6039	5.90778	0.808266	0.128136	0.475902	105.522	0.95675	0	0.429884	MetlaDRAFT_2484 nitric oxide reductase [Methylosarcina lacus LW14 : MetlaDRAFT_chromosome1.1]
2574195741	0.111778	43.7162	36.306	103.258	68.2536	103.598	1653.76	0	0	0	0.286589	T449DRAFT_2014 N-acyl-L-homoserine lactone synthetase [Methylobacter tundripaludum 31/32 : T449DRAFT_scf7180000000004_quiver.1]
2517378284	12.7986	77.1993	42.1982	7.02084	8.5317	5.76611	110.885	2.85857	145.339	21.533	559.351	A391DRAFT_1597 nitrate reductase alpha subunit [Methylotenera mobilis #13 : A391DRAFT_scaffold1.1] MSHFLDRLKFFDKVKATFSNDHGIVTNEDRQWEDAYRHRWQHDKVVRSTH
2574196913	33.9806	121.743	291.661	317.907	395.511	380.115	284.875	31.8527	220.661	52.187	261.226	T449DRAFT_3186 nitrate reductase alpha subunit [Methylobacter tundripaludum 31/32 : T449DRAFT_scf7180000000004_quiver.1] MSHFLDRLLFFKKKVDTFSGDHGVVTNEDRSWENSYRSRWQHDKIVRSTH
2574195753	0	0.075243	0	0.0856201	0	0	0	0	0	0	0	T449DRAFT_2026 N-acyl-L-homoserine lactone synthetase [Methylobacter tundripaludum 31/32 : T449DRAFT_scf7180000000004_quiver.1]

## Sheet: HO-rep1
	7_HOW4	19_HOW5	31_HOW6	43_HOW7	55_HOW8	67_HOW9	79_HOW10	91_HOW11	103_HOW12	115_HOW13	127_HOW14
644896980	5.31818	2.7995	0.461844	12.4449	101.795	10.5247	1.25038	4.74441	1284.18	0.593066	0.449508	Mmol_1770 PQQ-dependent dehydrogenase, methanol/ethanol family [Methylotenera mobilis JLW8: NC_012968]
644897261	81.4822	364.095	173.284	210.923	1485.15	357.752	379.304	360.038	2541.41	187.606	211.847	Mmol_2048 PQQ-dependent dehydrogenase, methanol/ethanol family [Methylotenera mobilis JLW8: NC_012968]
2512647741	0	26.5552	168.019	50.6946	50.3441	7.91526	0.375115	0.0895172	0.233036	0.494221	0.513723	Meth11DRAFT_1486 methanol dehydrogenase (cytochrome c) subunit 1 [Methylophilaceae sp. #11 : Meth11DRAFT_Scaffold1.1]
2512648262	20.5763	72.9469	37.317	74.3033	160.022	56.4506	2885.01	125.324	93.9134	122.962	288.07	Meth11DRAFT_2007 PQQ-dependent dehydrogenase, methanol/ethanol family [Methylophilaceae sp. #11 : Meth11DRAFT_Scaffold1.1]
2512648586	27.9205	87.7443	29.9275	67.6234	54.2859	65.4096	2252.94	217.885	42.9563	114.857	168.758	Meth11DRAFT_2331 PQQ-dependent dehydrogenase, methanol/ethanol family [Methylophilaceae sp. #11 : Meth11DRAFT_Scaffold1.1]
2516196629	0.506494	2.7995	1.01606	9.60819	0.138308	19.6577	1.56298	8.3251	28.7411	29.5544	72.4992	Meth5DRAFT_1134 PQQ-dependent dehydrogenase, methanol/ethanol family [Methylophilus sp. 5 : scaffold1]
2516550670	0.443182	6.39885	0.73895	52.7078	0.34577	16.3524	10.6283	67.2274	297.975	178.71	494.073	Met42DRAFT_0097 PQQ-dependent dehydrogenase, methanol/ethanol family [Methylophilus sp. 42 : Met42DRAFT_scaffold1.1]
2516551891	9.81331	61.109	51.1723	370.327	12.1711	96.0269	1110.53	148.33	527.826	1144.72	2758.5	Met42DRAFT_1318 PQQ-dependent dehydrogenase, methanol/ethanol family [Methylophilus sp. 42 : Met42DRAFT_scaffold1.1]
2516552752	0	448.64	1614.42	2462.99	24.8263	1428.66	48.9525	3094.88	1594.74	5848.81	3756.99	Met42DRAFT_2179 methanol dehydrogenase (cytochrome c) subunit 1 [Methylophilus sp. 42 : Met42DRAFT_scaffold1.1]
2516553173	21.0828	38.3131	28.3572	163.156	78.6973	70.6285	21497.3	143.854	261.155	937.834	1401.63	Met42DRAFT_2600 PQQ-dependent dehydrogenase, methanol/ethanol family [Methylophilus sp. 42 : Met42DRAFT_scaffold1.1]
2517246851	96.1072	690.996	477.916	1164.33	302.895	42.7946	1043.88	1624.56	24.8572	297.917	182.757	MetlaDRAFT_0170 methanol dehydrogenase (cytochrome) large subunit apoprotein [Methylosarcina lacus LW14 : MetlaDRAFT_chromosome1.1]
2517247151	85.4708	80.7055	115.553	341.777	175.098	32.1829	69.8339	213.767	46.6072	105.961	27.42	MetlaDRAFT_0470 PQQ-dependent dehydrogenase, methanol/ethanol family [Methylosarcina lacus LW14 : MetlaDRAFT_chromosome1.1]
2517377582	0.886364	0.959828	3.14054	16.5627	332.7	74.7166	0.375115	1.43227	16.9339	0.197689	0.128431	A391DRAFT_0895 PQQ-dependent dehydrogenase, methanol/ethanol family [Methylotenera mobilis #13 : A391DRAFT_scaffold1.1]
2517378731	0.506494	4.31923	7.1124	1.83013	46.679	3.56622	0.250077	0.895172	0.621429	0	0	A391DRAFT_2044 PQQ-dependent dehydrogenase, methanol/ethanol family [Methylotenera mobilis #13 : A391DRAFT_scaffold1.1]
2517378760	0	62.0689	221.593	201.406	662.357	454.04	2.9384	187.986	97.0206	432.444	268.099	A391DRAFT_2073 methanol dehydrogenase (cytochrome c) subunit 1 [Methylotenera mobilis #13 : A391DRAFT_scaffold1.1]
2574197655	78.8231	146.774	60.871	85.5586	1306.94	129.949	368.8	2121.38	252.378	1873.99	459.525	T449DRAFT_3928 PQQ-dependent dehydrogenase, methanol/ethanol family [Methylobacter tundripaludum 31/32 : T449DRAFT_scf7180000000004_quiver.1]
2574197882	31.276	722.511	346.106	334.823	2538.85	332.528	7931.55	13569.9	264.263	2878.64	1676.92	T449DRAFT_4155 methanol dehydrogenase (cytochrome) large subunit apoprotein [Methylobacter tundripaludum 31/32 : T449DRAFT_scf7180000000004_quiver.1]
2585894496	111.302	100.382	13.763	27.452	383.182	44.6212	125.538	116.551	47.7723	13.4428	9.1828	GQ51DRAFT_0241 PQQ-dependent dehydrogenase, methanol/ethanol family [Methylotenera sp. G11 : GQ51DRAFT_unitig_0_quiver_dupTrim_10755.1]
2585895019	3.48214	2.55954	0	1.09808	71.0212	0.695847	0.187557	2.0589	5.98125	0.0988443	0.0642154	GQ51DRAFT_0764 PQQ-dependent dehydrogenase, methanol/ethanol family [Methylotenera sp. G11 : GQ51DRAFT_unitig_0_quiver_dupTrim_10755.1]
2574196178	3.7987	60.0692	4.71081	269.761	7993.58	23.9197	3294.26	149.046	235.444	5722.29	318.508	T449DRAFT_2451 nitric oxide reductase (EC 1.7.99.1) [Methylobacter tundripaludum 31/32 : T449DRAFT_scf7180000000004_quiver.1]
2517249165	169.739	14.6374	257.709	853.024	0.138308	0.173962	2.87588	0.716137	0	0.889598	0.128431	MetlaDRAFT_2484 nitric oxide reductase [Methylosarcina lacus LW14 : MetlaDRAFT_chromosome1.1]
2574195741	0	0.239957	0	0	11.3413	0.173962	0	99.0955	39.9268	108.136	7.70585	T449DRAFT_2014 N-acyl-L-homoserine lactone synthetase [Methylobacter tundripaludum 31/32 : T449DRAFT_scf7180000000004_quiver.1]
2517378284	3.54546	5.51901	4.80318	7.04601	31.2576	9.82884	3.25099	8.23558	0.854465	1.58151	2.37597	A391DRAFT_1597 nitrate reductase alpha subunit [Methylotenera mobilis #13 : A391DRAFT_scaffold1.1] MSHFLDRLKFFDKVKATFSNDHGIVTNEDRQWEDAYRHRWQHDKVVRSTH
2574196913	13.8653	5.51901	3.97186	50.6031	223.852	64.1919	548.918	605.405	47.3063	333.995	141.402	T449DRAFT_3186 nitrate reductase alpha subunit [Methylobacter tundripaludum 31/32 : T449DRAFT_scf7180000000004_quiver.1] MSHFLDRLLFFKKKVDTFSGDHGVVTNEDRSWENSYRSRWQHDKIVRSTH
2574195753	0	0	0	0	0.829848	0	0	13.6066	0	2.6688	0.642154	T449DRAFT_2026 N-acyl-L-homoserine lactone synthetase [Methylobacter tundripaludum 31/32 : T449DRAFT_scf7180000000004_quiver.1]

## Sheet: HO-rep2
	8_HOW4	20_HOW5	32_HOW6	44_HOW7	56_HOW8	68_HOW9	80_HOW10	92_HOW11	104_HOW12	116_HOW13	128_HOW14
644896980	1.03093	34.1815	0.416887	3.4922	2.23318	38.1108	0	82.4876	2.17506	6.17227	17.1498	Mmol_1770 PQQ-dependent dehydrogenase, methanol/ethanol family [Methylotenera mobilis JLW8: NC_012968]
644897261	19.2932	649.75	438.148	197.658	109.629	278.129	61.029	182.452	427.788	220.34	1261.97	Mmol_2048 PQQ-dependent dehydrogenase, methanol/ethanol family [Methylotenera mobilis JLW8: NC_012968]
2512647741	0	224.255	30.0158	55.7878	11.5043	0.555782	0	2.61731	18.255	4.01687	54.7229	Meth11DRAFT_1486 methanol dehydrogenase (cytochrome c) subunit 1 [Methylophilaceae sp. #11 : Meth11DRAFT_Scaffold1.1]
2512648262	4.41829	85.2651	91.194	72.8996	40.1296	216.835	148.708	6.83878	181.695	39.6789	239.742	Meth11DRAFT_2007 PQQ-dependent dehydrogenase, methanol/ethanol family [Methylophilaceae sp. #11 : Meth11DRAFT_Scaffold1.1]
2512648586	5.52286	66.4766	65.4512	62.5976	31.7382	171.102	104.828	7.76751	186.667	92.682	550.573	Meth11DRAFT_2331 PQQ-dependent dehydrogenase, methanol/ethanol family [Methylophilaceae sp. #11 : Meth11DRAFT_Scaffold1.1]
2516196629	0.294553	1.8864	0.521108	23.0485	7.71462	18.3408	1.28821	0.759865	185.89	7.44591	23.1985	Meth5DRAFT_1134 PQQ-dependent dehydrogenase, methanol/ethanol family [Methylophilus sp. 5 : scaffold1]
2516550670	0.0736381	2.26368	1.87599	39.9857	73.2889	181.82	5.63592	2.44845	1730.57	12.4425	23.2697	Met42DRAFT_0097 PQQ-dependent dehydrogenase, methanol/ethanol family [Methylophilus sp. 42 : Met42DRAFT_scaffold1.1]
2516551891	2.35642	20.1467	857.119	524.091	723.009	1436.14	1012.86	3.12389	2195.72	32.8208	438.779	Met42DRAFT_1318 PQQ-dependent dehydrogenase, methanol/ethanol family [Methylophilus sp. 42 : Met42DRAFT_scaffold1.1]
2516552752	0	31.616	4796.39	2621.16	4161.29	1111.25	216.419	12.1578	32363.4	186.344	3110.45	Met42DRAFT_2179 methanol dehydrogenase (cytochrome c) subunit 1 [Methylophilus sp. 42 : Met42DRAFT_scaffold1.1]
2516553173	6.70107	17.053	60.3444	159.07	67.9428	1445.75	949.653	11.7357	761.66	148.526	671.689	Met42DRAFT_2600 PQQ-dependent dehydrogenase, methanol/ethanol family [Methylophilus sp. 42 : Met42DRAFT_scaffold1.1]
2517246851	184.095	2289.93	3590.44	1832.01	1228.38	201.511	720.754	139.14	1658.17	14.402	209.142	MetlaDRAFT_0170 methanol dehydrogenase (cytochrome) large subunit apoprotein [Methylosarcina lacus LW14 : MetlaDRAFT_chromosome1.1]
2517247151	140.649	355.322	1027.1	393.047	399.536	50.8144	154.666	149.356	142.389	254.533	83.3296	MetlaDRAFT_0470 PQQ-dependent dehydrogenase, methanol/ethanol family [Methylosarcina lacus LW14 : MetlaDRAFT_chromosome1.1]
2517377582	0.220914	10.262	3.96042	5.76212	9.9478	2.46132	0	14.5219	1.24289	18.2229	5.69289	A391DRAFT_0895 PQQ-dependent dehydrogenase, methanol/ethanol family [Methylotenera mobilis #13 : A391DRAFT_scaffold1.1]
2517378731	0	28.8241	6.56597	0.960354	0.676721	0	0	0.506577	0.155361	0	0.711611	A391DRAFT_2044 PQQ-dependent dehydrogenase, methanol/ethanol family [Methylotenera mobilis #13 : A391DRAFT_scaffold1.1]
2517378760	0	181.169	371.863	212.064	254.988	70.2668	11.5134	12.8333	2216.93	32.135	441.554	A391DRAFT_2073 methanol dehydrogenase (cytochrome c) subunit 1 [Methylotenera mobilis #13 : A391DRAFT_scaffold1.1]
2574197655	63.4761	233.913	271.393	110.441	102.05	204.448	865.275	677.546	1476.63	1744.4	493.217	T449DRAFT_3928 PQQ-dependent dehydrogenase, methanol/ethanol family [Methylobacter tundripaludum 31/32 : T449DRAFT_scf7180000000004_quiver.1]
2574197882	69.588	2125.21	883.07	419.064	419.702	1664.41	5763.29	1098.17	14442.2	154.895	2019.84	T449DRAFT_4155 methanol dehydrogenase (cytochrome) large subunit apoprotein [Methylobacter tundripaludum 31/32 : T449DRAFT_scf7180000000004_quiver.1]
2585894496	40.7955	146.535	47.5251	31.5171	11.9103	17.2293	9.01748	7.34536	118.696	480.261	355.023	GQ51DRAFT_0241 PQQ-dependent dehydrogenase, methanol/ethanol family [Methylotenera sp. G11 : GQ51DRAFT_unitig_0_quiver_dupTrim_10755.1]
2585895019	4.6392	21.9576	0	1.48418	0	0	0	4.13704	0.543765	189.969	20.6367	GQ51DRAFT_0764 PQQ-dependent dehydrogenase, methanol/ethanol family [Methylotenera sp. G11 : GQ51DRAFT_unitig_0_quiver_dupTrim_10755.1]
2574196178	1.32549	51.5363	64.2006	151.823	2446.55	3005.19	43068.7	1885.48	1776.33	2504.18	556.48	T449DRAFT_2451 nitric oxide reductase (EC 1.7.99.1) [Methylobacter tundripaludum 31/32 : T449DRAFT_scf7180000000004_quiver.1]
2517249165	561.123	765.273	2695.07	1878.28	518.233	0.555782	0.322053	41.4549	0	0	0.142322	MetlaDRAFT_2484 nitric oxide reductase [Methylosarcina lacus LW14 : MetlaDRAFT_chromosome1.1]
2574195741	0	0	0	0	0.0676721	0.158795	0.322053	526.333	566.759	12.6385	38.427	T449DRAFT_2014 N-acyl-L-homoserine lactone synthetase [Methylobacter tundripaludum 31/32 : T449DRAFT_scf7180000000004_quiver.1]
2517378284	1.98823	19.6185	29.3905	13.3577	14.4142	3.33469	0.0805132	0.928724	9.47705	25.6688	69.0974	A391DRAFT_1597 nitrate reductase alpha subunit [Methylotenera mobilis #13 : A391DRAFT_scaffold1.1] MSHFLDRLKFFDKVKATFSNDHGIVTNEDRQWEDAYRHRWQHDKVVRSTH
2574196913	5.81741	6.86648	16.5712	40.5095	146.172	237.716	2214.11	185.829	428.254	87.9793	93.648	T449DRAFT_3186 nitrate reductase alpha subunit [Methylobacter tundripaludum 31/32 : T449DRAFT_scf7180000000004_quiver.1] MSHFLDRLLFFKKKVDTFSGDHGVVTNEDRSWENSYRSRWQHDKIVRSTH
2574195753	0	0	0	0	0	0	0	0	4.73853	0	0	T449DRAFT_2026 N-acyl-L-homoserine lactone synthetase [Methylobacter tundripaludum 31/32 : T449DRAFT_scf7180000000004_quiver.1]

## Sheet: HO-rep3
	9_HOW4	21_HOW5	33_HOW6	45_HOW7	57_HOW8	69_HOW9	81_HOW10	93_HOW11	105_HOW12	117_HOW13	129_HOW14
644896980	0.807713	44.6084	0.0900704	1.43419	17.356	0.596929	1.44027	0.551943	0.152919	0	0	Mmol_1770 PQQ-dependent dehydrogenase, methanol/ethanol family [Methylotenera mobilis JLW8: NC_012968]
644897261	73.4345	435.064	46.2061	44.8818	67.3908	6.48094	51.7536	40.4022	71.4134	11.816	34.7152	Mmol_2048 PQQ-dependent dehydrogenase, methanol/ethanol family [Methylotenera mobilis JLW8: NC_012968]
2512647741	0.403856	3.35004	11.0787	2.95275	0.217858	0	9.79382	0	0.229379	0.0976528	1.09167	Meth11DRAFT_1486 methanol dehydrogenase (cytochrome c) subunit 1 [Methylophilaceae sp. #11 : Meth11DRAFT_Scaffold1.1]
2512648262	27.7988	43.1097	16.3928	15.9449	1.52501	18.3342	33.2222	47.0255	95.4218	20.9954	51.3814	Meth11DRAFT_2007 PQQ-dependent dehydrogenase, methanol/ethanol family [Methylophilaceae sp. #11 : Meth11DRAFT_Scaffold1.1]
2512648586	25.1737	60.6533	15.9425	15.1856	1.23453	19.0164	35.9107	48.9021	86.5524	30.0771	49.7803	Meth11DRAFT_2331 PQQ-dependent dehydrogenase, methanol/ethanol family [Methylophilaceae sp. #11 : Meth11DRAFT_Scaffold1.1]
2516196629	0.0673094	0.793429	0.180141	11.811	0.0726193	2.98464	0.672125	31.1296	151.849	1.75775	105.019	Meth5DRAFT_1134 PQQ-dependent dehydrogenase, methanol/ethanol family [Methylophilus sp. 5 : scaffold1]
2516550670	0.538475	1.93949	0.720563	21.5973	0.145239	19.8692	1.92036	70.8695	295.746	2.63663	453.845	Met42DRAFT_0097 PQQ-dependent dehydrogenase, methanol/ethanol family [Methylophilus sp. 42 : Met42DRAFT_scaffold1.1]
2516551891	9.69255	17.3673	84.5761	133.211	1.01667	45.8782	240.909	290.212	1070.97	112.789	712.062	Met42DRAFT_1318 PQQ-dependent dehydrogenase, methanol/ethanol family [Methylophilus sp. 42 : Met42DRAFT_scaffold1.1]
2516552752	0.403856	25.4779	800.816	425.871	2.03334	1.79079	2787.01	251.686	2260.84	394.224	14252.2	Met42DRAFT_2179 methanol dehydrogenase (cytochrome c) subunit 1 [Methylophilus sp. 42 : Met42DRAFT_scaffold1.1]
2516553173	25.9814	23.891	44.6749	67.9133	0.871432	148.294	103.219	223.537	620.853	163.471	256.325	Met42DRAFT_2600 PQQ-dependent dehydrogenase, methanol/ethanol family [Methylophilus sp. 42 : Met42DRAFT_scaffold1.1]
2517246851	168.879	1044.24	96.3753	104.949	3.05001	96.5319	371.589	82.4603	66.9023	506.33	1318.16	MetlaDRAFT_0170 methanol dehydrogenase (cytochrome) large subunit apoprotein [Methylosarcina lacus LW14 : MetlaDRAFT_chromosome1.1]
2517247151	77.8097	487.606	16.3928	14.8481	3.84883	87.3221	81.9032	132.245	235.114	187.786	112.006	MetlaDRAFT_0470 PQQ-dependent dehydrogenase, methanol/ethanol family [Methylosarcina lacus LW14 : MetlaDRAFT_chromosome1.1]
2517377582	0.673094	5.28953	0.630492	0.843643	0.726193	0	4.03275	0.441554	1.1469	0.0976528	0	A391DRAFT_0895 PQQ-dependent dehydrogenase, methanol/ethanol family [Methylotenera mobilis #13 : A391DRAFT_scaffold1.1]
2517378731	0.0673094	21.07	1.08084	0	0.145239	0	0	0	0	0	0	A391DRAFT_2044 PQQ-dependent dehydrogenase, methanol/ethanol family [Methylotenera mobilis #13 : A391DRAFT_scaffold1.1]
2517378760	0.201928	6.87639	61.428	28.0089	0.508335	0.170551	207.11	21.4154	157.125	50.2912	975.228	A391DRAFT_2073 methanol dehydrogenase (cytochrome c) subunit 1 [Methylotenera mobilis #13 : A391DRAFT_scaffold1.1]
2574197655	97.7332	117.692	53.6819	42.604	9.51313	549.771	250.03	947.355	1421.54	1285.5	970.134	T449DRAFT_3928 PQQ-dependent dehydrogenase, methanol/ethanol family [Methylobacter tundripaludum 31/32 : T449DRAFT_scf7180000000004_quiver.1]
2574197882	128.494	189.894	602.661	802.22	15.5405	814.808	2619.65	932.342	736.154	5344.54	12004.3	T449DRAFT_4155 methanol dehydrogenase (cytochrome) large subunit apoprotein [Methylobacter tundripaludum 31/32 : T449DRAFT_scf7180000000004_quiver.1]
2585894496	97.9352	122.012	4.8638	4.30258	0.363097	1.96134	9.31373	24.0647	12.9982	2.53897	10.4073	GQ51DRAFT_0241 PQQ-dependent dehydrogenase, methanol/ethanol family [Methylotenera sp. G11 : GQ51DRAFT_unitig_0_quiver_dupTrim_10755.1]
2585895019	1.61543	6.43559	0	0.674914	0	0	0	4.52593	2.75255	0	0.145556	GQ51DRAFT_0764 PQQ-dependent dehydrogenase, methanol/ethanol family [Methylotenera sp. G11 : GQ51DRAFT_unitig_0_quiver_dupTrim_10755.1]
2574196178	17.3658	3.35004	685.255	1325.78	7.47979	15366.1	7374.55	569.163	1739.31	4502.48	503.989	T449DRAFT_2451 nitric oxide reductase (EC 1.7.99.1) [Methylobacter tundripaludum 31/32 : T449DRAFT_scf7180000000004_quiver.1]
2517249165	82.1848	822.522	1.44113	1.85601	0.145239	0.511653	1.24823	0	0	0.390611	0	MetlaDRAFT_2484 nitric oxide reductase [Methylosarcina lacus LW14 : MetlaDRAFT_chromosome1.1]
2574195741	0	0	0.900704	0	0.145239	0.170551	0.192036	603.494	103.832	1502.68	1822.8	T449DRAFT_2014 N-acyl-L-homoserine lactone synthetase [Methylobacter tundripaludum 31/32 : T449DRAFT_scf7180000000004_quiver.1]
2517378284	3.76933	14.1936	0	0	0.363097	0.170551	0.768143	10.7077	8.33411	0.488264	18.8496	A391DRAFT_1597 nitrate reductase alpha subunit [Methylotenera mobilis #13 : A391DRAFT_scaffold1.1] MSHFLDRLKFFDKVKATFSNDHGIVTNEDRQWEDAYRHRWQHDKVVRSTH
2574196913	8.88484	13.2238	39.0905	65.5511	4.8655	452.813	96.0178	138.317	233.202	317.372	507.264	T449DRAFT_3186 nitrate reductase alpha subunit [Methylobacter tundripaludum 31/32 : T449DRAFT_scf7180000000004_quiver.1] MSHFLDRLLFFKKKVDTFSGDHGVVTNEDRSWENSYRSRWQHDKIVRSTH
2574195753	0	0	0	0	0	0	0	0	0	0	0	T449DRAFT_2026 N-acyl-L-homoserine lactone synthetase [Methylobacter tundripaludum 31/32 : T449DRAFT_scf7180000000004_quiver.1]

## Sheet: HO-rep4
	10_HOW4	22_HOW5	34_HOW6	46_HOW7	58_HOW8	70_HOW9	82_HOW10	94_HOW11	106_HOW12	118_HOW13	130_HOW14
644896980	3.45946	9.80495	7.87783	165.255	43.2825	0.486041	37.9899	1.74435	2.55673	5.59899	1.53904	Mmol_1770 PQQ-dependent dehydrogenase, methanol/ethanol family [Methylotenera mobilis JLW8: NC_012968]
644897261	83.1653	569.767	1665.41	1139.73	342.441	208.35	3420.11	249.805	87.4083	323.162	14.467	Mmol_2048 PQQ-dependent dehydrogenase, methanol/ethanol family [Methylotenera mobilis JLW8: NC_012968]
2512647741	0.0691891	21.9365	4.08849	8.32042	4.72834	43.5277	0.39327	3.0526	0.159796	2.44059	0.769522	Meth11DRAFT_1486 methanol dehydrogenase (cytochrome c) subunit 1 [Methylophilaceae sp. #11 : Meth11DRAFT_Scaffold1.1]
2512648262	20.3416	75.7806	89.4483	48.9339	36.4325	202.193	95.722	26.3105	17.0183	53.5493	17.699	Meth11DRAFT_2007 PQQ-dependent dehydrogenase, methanol/ethanol family [Methylophilaceae sp. #11 : Meth11DRAFT_Scaffold1.1]
2512648586	21.2411	65.8095	174.01	29.9865	28.7338	182.806	58.6759	9.66658	18.6162	31.2969	18.3916	Meth11DRAFT_2331 PQQ-dependent dehydrogenase, methanol/ethanol family [Methylophilaceae sp. #11 : Meth11DRAFT_Scaffold1.1]
2516196629	0.207567	1.74495	0.199439	0.576663	2.42479	27.0563	5.74174	22.3858	12.3043	14.6435	18.0838	Meth5DRAFT_1134 PQQ-dependent dehydrogenase, methanol/ethanol family [Methylophilus sp. 5 : scaffold1]
2516550670	0.138378	1.49567	0.299158	1.56523	3.21285	91.3217	7.23617	35.323	16.459	30.7227	33.0894	Met42DRAFT_0097 PQQ-dependent dehydrogenase, methanol/ethanol family [Methylophilus sp. 42 : Met42DRAFT_scaffold1.1]
2516551891	9.82486	20.3577	20.9411	10.8742	204.773	958.689	77.9461	54.5108	187.92	226.974	81.0307	Met42DRAFT_1318 PQQ-dependent dehydrogenase, methanol/ethanol family [Methylophilus sp. 42 : Met42DRAFT_scaffold1.1]
2516552752	0	1.41258	9.7725	14.8285	589.284	8240.56	47.0351	732.334	3082.62	904.739	177.837	Met42DRAFT_2179 methanol dehydrogenase (cytochrome c) subunit 1 [Methylophilus sp. 42 : Met42DRAFT_scaffold1.1]
2516553173	20.3416	21.0225	31.8105	5.93139	142.578	1254.53	54.2713	30.4534	167.626	390.924	162.446	Met42DRAFT_2600 PQQ-dependent dehydrogenase, methanol/ethanol family [Methylophilus sp. 42 : Met42DRAFT_scaffold1.1]
2517246851	82.1967	3192.84	1654.64	1483.34	371.66	137.982	141.263	71.2274	94.1197	189.935	0.538665	MetlaDRAFT_0170 methanol dehydrogenase (cytochrome) large subunit apoprotein [Methylosarcina lacus LW14 : MetlaDRAFT_chromosome1.1]
2517247151	88.9772	371.591	702.922	446.502	125.059	9.18078	74.4854	528.319	33.5571	633.547	245.939	MetlaDRAFT_0470 PQQ-dependent dehydrogenase, methanol/ethanol family [Methylosarcina lacus LW14 : MetlaDRAFT_chromosome1.1]
2517377582	0.691891	13.461	1.69523	7.24947	2.54603	3.5643	6.76425	6.9047	2.55673	119.158	23.3165	A391DRAFT_0895 PQQ-dependent dehydrogenase, methanol/ethanol family [Methylotenera mobilis #13 : A391DRAFT_scaffold1.1]
2517378731	0.138378	55.0905	6.1826	6.75519	0	0.972082	1.8877	9.08513	0	5.45543	0.153904	A391DRAFT_2044 PQQ-dependent dehydrogenase, methanol/ethanol family [Methylotenera mobilis #13 : A391DRAFT_scaffold1.1]
2517378760	0.0691891	286.836	17.052	11.8628	47.9502	661.232	107.52	121.305	202.541	65.8958	14.0823	A391DRAFT_2073 methanol dehydrogenase (cytochrome c) subunit 1 [Methylotenera mobilis #13 : A391DRAFT_scaffold1.1]
2574197655	90.2918	535.782	839.338	261.393	29.2793	30.9986	201.276	3484.04	307.527	4084.82	1188.99	T449DRAFT_3928 PQQ-dependent dehydrogenase, methanol/ethanol family [Methylobacter tundripaludum 31/32 : T449DRAFT_scf7180000000004_quiver.1]
2574197882	36.8086	3233.14	1681.57	1148.05	578.555	944	1155.03	844.336	940.238	1805.46	22.8548	T449DRAFT_4155 methanol dehydrogenase (cytochrome) large subunit apoprotein [Methylobacter tundripaludum 31/32 : T449DRAFT_scf7180000000004_quiver.1]
2585894496	132.497	177.32	47.3667	11.6156	11.5177	29.2705	43.7316	43.8994	42.1861	26.99	6.23313	GQ51DRAFT_0241 PQQ-dependent dehydrogenase, methanol/ethanol family [Methylotenera sp. G11 : GQ51DRAFT_unitig_0_quiver_dupTrim_10755.1]
2585895019	4.01297	23.0167	0.498597	2.47141	0.181859	0.0540046	2.35962	0.581449	8.22948	29.287	2.07771	GQ51DRAFT_0764 PQQ-dependent dehydrogenase, methanol/ethanol family [Methylotenera sp. G11 : GQ51DRAFT_unitig_0_quiver_dupTrim_10755.1]
2574196178	20.5492	5.56722	508.868	1648.18	266.121	61.4572	2827.93	364.714	1345.8	15532.3	2052.85	T449DRAFT_2451 nitric oxide reductase (EC 1.7.99.1) [Methylobacter tundripaludum 31/32 : T449DRAFT_scf7180000000004_quiver.1]
2517249165	99.2864	251.356	183.683	454.245	157.126	1.62014	1.33712	0.872173	0.319592	0	0.0769522	MetlaDRAFT_2484 nitric oxide reductase [Methylosarcina lacus LW14 : MetlaDRAFT_chromosome1.1]
2574195741	0	0	0	0.164761	0.121239	0.162014	0	1893.78	36.5932	1006.81	1437.08	T449DRAFT_2014 N-acyl-L-homoserine lactone synthetase [Methylobacter tundripaludum 31/32 : T449DRAFT_scf7180000000004_quiver.1]
2517378284	5.67351	23.6815	11.1686	7.66138	1.81859	0.756064	16.832	367.693	15.5801	55.9899	0.769522	A391DRAFT_1597 nitrate reductase alpha subunit [Methylotenera mobilis #13 : A391DRAFT_scaffold1.1] MSHFLDRLKFFDKVKATFSNDHGIVTNEDRQWEDAYRHRWQHDKVVRSTH
2574196913	10.7243	5.65031	12.066	72.6595	38.8572	27.7044	170.05	259.98	50.7352	477.206	41.6311	T449DRAFT_3186 nitrate reductase alpha subunit [Methylobacter tundripaludum 31/32 : T449DRAFT_scf7180000000004_quiver.1] MSHFLDRLLFFKKKVDTFSGDHGVVTNEDRSWENSYRSRWQHDKIVRSTH
2574195753	0	0	0	0	0.121239	0	0	0	0	0	0.153904	T449DRAFT_2026 N-acyl-L-homoserine lactone synthetase [Methylobacter tundripaludum 31/32 : T449DRAFT_scf7180000000004_quiver.1]
