# Supplementary material for: Metagenomic Insight into Environmentally Challenged Methane-Fed Microbial Communities
Source: Microorganisms. 2020 Oct 20;8(10):1614. doi: 10.3390/microorganisms8101614 (PMC7589939; doi:10.3390/microorganisms8101614)
Supplement: Supplementary file 1 [file microorganisms-08-01614-s001.zip › Table S2. Genome statistics for the Burkholderiales and Bacteroidetes cultivated in this study.xls]

## Sheet: genomecart_export12696
Domain	Sequencing Status	Study Name	Genome Name / Sample Name	Sequencing Center	IMG Genome ID (IMG Taxon ID)	Phylum	Class	Order	Family	Genus	Species	IMG Release/Pipeline Version	IMG Submission ID	JGI Project ID / ITS SP ID	GOLD Analysis Project ID	GOLD Sequencing Project ID	GOLD Study ID	Add Date	Comments	Funding Agency	High Quality	Is Public	NCBI Taxon ID	NCBI Project ID	RefSeq Project ID	Release Date	Strain	Genome Size <br> * assembled	Gene Count <br> * assembled
Bacteria	Permanent Draft	Synthetic bacterial communities of pure cultures isolated from sediment of Lake Washington, USA	Acidovorax sp. 59	DOE Joint Genome Institute (JGI)	2724679751	Proteobacteria	Betaproteobacteria	Burkholderiales	Comamonadaceae	Acidovorax	Acidovorax sp. 59	IMG Annotation Pipeline v.4.14.6	122524	1138052	Ga0181129	Gp0208050	Gs0127379	2017-04-11			Yes	Yes	2035204			2017-04-21	59	5044351	4644
Bacteria	Permanent Draft	Synthetic bacterial communities of pure cultures isolated from sediment of Lake Washington, USA	Acidovorax sp. 30	DOE Joint Genome Institute (JGI)	2728369493	Proteobacteria	Betaproteobacteria	Burkholderiales	Comamonadaceae	Acidovorax	Acidovorax sp. 30	IMG Annotation Pipeline v.4.14.7	124727	1138047	Ga0181124	Gp0208052	Gs0127379	2017-04-28			Yes	Yes	2035206			2017-05-10	30	5044331	4643
Bacteria	Permanent Draft	Synthetic bacterial communities of pure cultures isolated from sediment of Lake Washington, USA	Acidovorax sp. 56	DOE Joint Genome Institute (JGI)	2728369499	Proteobacteria	Betaproteobacteria	Burkholderiales	Comamonadaceae	Acidovorax	Acidovorax sp. 56	IMG Annotation Pipeline v.4.14.7	124866	1138051	Ga0181128	Gp0208051	Gs0127379	2017-04-28			Yes	Yes	2035205			2017-05-10	56	5073023	4559
Bacteria	Permanent Draft	Synthetic bacterial communities of pure cultures isolated from sediment of Lake Washington, USA	Acidovorax sp. 62	DOE Joint Genome Institute (JGI)	2738541338	Proteobacteria	Betaproteobacteria	Burkholderiales	Comamonadaceae	Acidovorax	Acidovorax sp. 62	IMG Annotation Pipeline v.4.15.1	136220	1138055	Ga0181132	Gp0208049	Gs0127379	2017-06-28			Yes	Yes	2035203			2017-07-13	62	5014901	4532
Bacteria	Permanent Draft	Synthetic bacterial communities of pure cultures isolated from sediment of Lake Washington, USA	Acidovorax sp. 69	DOE Joint Genome Institute (JGI)	2754412481	Proteobacteria	Betaproteobacteria	Burkholderiales	Comamonadaceae	Acidovorax	Acidovorax sp. 69	IMG Annotation Pipeline v.4.15.1	151547	1138058	Ga0181135	Gp0208048	Gs0127379	2017-10-04			Yes	Yes	2035202			2017-10-19	69	4966379	4607
Bacteria	Permanent Draft	Synthetic bacterial communities of pure cultures isolated from sediment of Lake Washington, USA	Acidovorax sp. 107	DOE Joint Genome Institute (JGI)	2754412492	Proteobacteria	Betaproteobacteria	Burkholderiales	Comamonadaceae	Acidovorax	Acidovorax sp. 107	IMG Annotation Pipeline v.4.15.1	151853	1138074	Ga0213547	Gp0238491	Gs0127379	2017-10-04			Yes	Yes	2135638			2017-10-19	107	5111855	4780
Bacteria	Permanent Draft	Synthetic bacterial communities of pure cultures isolated from sediment of Lake Washington, USA	Acidovorax sp. 100	DOE Joint Genome Institute (JGI)	2754412741	Proteobacteria	Betaproteobacteria	Burkholderiales	Comamonadaceae	Acidovorax	Acidovorax sp. 100	IMG Annotation Pipeline v.4.15.2	154421	1138069	Ga0213542	Gp0238488	Gs0127379	2017-10-04			Yes	Yes	2135635			2017-10-19	100	5359997	4949
Bacteria	Permanent Draft	Synthetic bacterial communities of pure cultures isolated from sediment of Lake Washington, USA	Acidovorax sp. 106	DOE Joint Genome Institute (JGI)	2756170200	Proteobacteria	Betaproteobacteria	Burkholderiales	Comamonadaceae	Acidovorax	Acidovorax sp. 106	IMG Annotation Pipeline v.4.15.2	156052	1138073	Ga0213546	Gp0238490	Gs0127379	2017-10-26			Yes	Yes	2135637			2017-11-07	106	4884083	4323
Bacteria	Permanent Draft	Synthetic bacterial communities of pure cultures isolated from sediment of Lake Washington, USA	Acidovorax sp. 93	DOE Joint Genome Institute (JGI)	2757320376	Proteobacteria	Betaproteobacteria	Burkholderiales	Comamonadaceae	Acidovorax	Acidovorax sp. 93	IMG Annotation Pipeline v.4.15.2	159733	1138065	Ga0213538	Gp0238485	Gs0127379	2017-11-13			Yes	Yes	2135632			2017-11-22	93	5415492	5001
Bacteria	Permanent Draft	Synthetic bacterial communities of pure cultures isolated from sediment of Lake Washington, USA	Acidovorax sp. 94	DOE Joint Genome Institute (JGI)	2757320408	Proteobacteria	Betaproteobacteria	Burkholderiales	Comamonadaceae	Acidovorax	Acidovorax sp. 94	IMG Annotation Pipeline v.4.15.2	160167	1138066	Ga0213539	Gp0238486	Gs0127379	2017-11-13			Yes	Yes	2135633			2017-11-22	94	5509787	5102
Bacteria	Permanent Draft	Synthetic bacterial communities of pure cultures isolated from sediment of Lake Washington, USA	Acidovorax sp. 99	DOE Joint Genome Institute (JGI)	2758568518	Proteobacteria	Betaproteobacteria	Burkholderiales	Comamonadaceae	Acidovorax	Acidovorax sp. 99	IMG Annotation Pipeline v.4.15.2	163838	1138068	Ga0213541	Gp0238487	Gs0127379	2017-11-29			Yes	Yes	2135634			2017-12-18	99	5091440	4716
Bacteria	Permanent Draft	Synthetic bacterial communities of pure cultures isolated from sediment of Lake Washington, USA	Bosea sp. 124	DOE Joint Genome Institute (JGI)	2754412603	Proteobacteria	Alphaproteobacteria	Rhizobiales	Bradyrhizobiaceae	Bosea	Bosea sp. 124	IMG Annotation Pipeline v.4.15.1	153096	1138081	Ga0213554	Gp0238495	Gs0127379	2017-10-04			Yes	Yes	2135642			2017-10-19	124	5470773	5280
Bacteria	Permanent Draft	Synthetic bacterial communities of pure cultures isolated from sediment of Lake Washington, USA	Chryseobacterium sp. 7	DOE Joint Genome Institute (JGI)	2728369500	Bacteroidetes	Flavobacteriia	Flavobacteriales	Weeksellaceae	Chryseobacterium	Chryseobacterium sp. 7	IMG Annotation Pipeline v.4.14.7	124937	1138038	Ga0181115	Gp0208061	Gs0127379	2017-04-28			Yes	Yes	2035214			2017-05-10	7	5091715	4744
Bacteria	Permanent Draft	Synthetic bacterial communities of pure cultures isolated from sediment of Lake Washington, USA	Chryseobacterium sp. 52	DOE Joint Genome Institute (JGI)	2731639187	Bacteroidetes	Flavobacteriia	Flavobacteriales	Flavobacteriaceae	Chryseobacterium	Chryseobacterium sp. 52	IMG Annotation Pipeline v.4.15.0	127952	1138049	Ga0181126	Gp0208059	Gs0127379	2017-05-11			Yes	Yes	2035213			2017-05-23	52	5298815	4859
Bacteria	Permanent Draft	Synthetic bacterial communities of pure cultures isolated from sediment of Lake Washington, USA	Comamonas sp. 26	DOE Joint Genome Institute (JGI)	2739367512	Proteobacteria	Betaproteobacteria	Burkholderiales	Comamonadaceae	Comamonas	Comamonas sp. 26	IMG Annotation Pipeline v.4.15.1	138540	1138045	Ga0181122	Gp0208047	Gs0127379	2017-07-17			Yes	Yes	2035201			2017-07-25	26	4706642	4409
Bacteria	Permanent Draft	Synthetic bacterial communities of pure cultures isolated from sediment of Lake Washington, USA	Delftia sp. 60	DOE Joint Genome Institute (JGI)	2737471751	Proteobacteria	Betaproteobacteria	Burkholderiales	Comamonadaceae	Delftia	Delftia sp. 60	IMG Annotation Pipeline v.4.15.1	133316	1138053	Ga0181130	Gp0208065	Gs0127379	2017-06-16			Yes	Yes	2035216			2017-06-23	60	6379696	5765
Bacteria	Permanent Draft	Synthetic bacterial communities of pure cultures isolated from sediment of Lake Washington, USA	Flavobacterium sp. 9	DOE Joint Genome Institute (JGI)	2724679776	Bacteroidetes	Flavobacteriia	Flavobacteriales	Flavobacteriaceae	Flavobacterium	Flavobacterium sp. 9	IMG Annotation Pipeline v.4.14.6	122620	1138040	Ga0181117	Gp0208043	Gs0127379	2017-04-11			Yes	Yes	2035198			2017-04-21	9	6328714	5527
Bacteria	Permanent Draft	Synthetic bacterial communities of pure cultures isolated from sediment of Lake Washington, USA	Flavobacterium sp. 5	DOE Joint Genome Institute (JGI)	2728369495	Bacteroidetes	Flavobacteriia	Flavobacteriales	Flavobacteriaceae	Flavobacterium	Flavobacterium sp. 5	IMG Annotation Pipeline v.4.14.7	124730	1138037	Ga0181114	Gp0208045	Gs0127379	2017-04-28			Yes	Yes	2035199			2017-05-10	5	4973516	4303
Bacteria	Permanent Draft	Synthetic bacterial communities of pure cultures isolated from sediment of Lake Washington, USA	Flavobacterium sp. 2	DOE Joint Genome Institute (JGI)	2734482184	Bacteroidetes	Flavobacteriia	Flavobacteriales	Flavobacteriaceae	Flavobacterium	Flavobacterium sp. 2	IMG Annotation Pipeline v.4.15.1	130741	1138036	Ga0181113	Gp0208063	Gs0127379	2017-05-30			Yes	Yes	308053			2017-06-13	2	5040556	4378
Bacteria	Permanent Draft	Synthetic bacterial communities of pure cultures isolated from sediment of Lake Washington, USA	Flavobacterium sp. 11	DOE Joint Genome Institute (JGI)	2737472016	Bacteroidetes	Flavobacteriia	Flavobacteriales	Flavobacteriaceae	Flavobacterium	Flavobacterium sp. 11	IMG Annotation Pipeline v.4.15.1	134518	1138042	Ga0181119	Gp0208064	Gs0127379	2017-06-16			Yes	Yes	357523			2017-06-23	11	3763919	3426
Bacteria	Permanent Draft	Synthetic bacterial communities of pure cultures isolated from sediment of Lake Washington, USA	Flavobacterium sp. 1 (v2)	DOE Joint Genome Institute (JGI)	2754412428	Bacteroidetes	Flavobacteriia	Flavobacteriales	Flavobacteriaceae	Flavobacterium	Flavobacterium sp. 1	IMG Annotation Pipeline v.4.15.1	151348	1138035	Ga0212116	Gp0208046	Gs0127379	2017-10-04			Yes	Yes	2035200			2017-10-19	1	5351669	4649
Bacteria	Permanent Draft	Synthetic bacterial communities of pure cultures isolated from sediment of Lake Washington, USA	Flavobacterium sp. 81	DOE Joint Genome Institute (JGI)	2754412712	Bacteroidetes	Flavobacteriia	Flavobacteriales	Flavobacteriaceae	Flavobacterium	Flavobacterium sp. 81	IMG Annotation Pipeline v.4.15.1	154117	1138063	Ga0213536	Gp0238473	Gs0127379	2017-10-04			Yes	Yes	2135621			2017-10-19	81	6651739	5721
Bacteria	Permanent Draft	Synthetic bacterial communities of pure cultures isolated from sediment of Lake Washington, USA	Flavobacterium sp. 123	DOE Joint Genome Institute (JGI)	2756170162	Bacteroidetes	Flavobacteriia	Flavobacteriales	Flavobacteriaceae	Flavobacterium	Flavobacterium sp. 123	IMG Annotation Pipeline v.4.15.2	155697	1138080	Ga0213553	Gp0238480	Gs0127379	2017-10-26			Yes	Yes	2135627			2017-11-07	123	2923941	2638
Bacteria	Permanent Draft	Synthetic bacterial communities of pure cultures isolated from sediment of Lake Washington, USA	Flavobacterium sp. 120	DOE Joint Genome Institute (JGI)	2756170220	Bacteroidetes	Flavobacteriia	Flavobacteriales	Flavobacteriaceae	Flavobacterium	Flavobacterium sp. 120	IMG Annotation Pipeline v.4.15.2	156232	1138079	Ga0213552	Gp0238479	Gs0127379	2017-10-26			Yes	Yes	2135626			2017-11-07	120	3683426	3304
Bacteria	Permanent Draft	Synthetic bacterial communities of pure cultures isolated from sediment of Lake Washington, USA	Flavobacterium sp. 103	DOE Joint Genome Institute (JGI)	2757320388	Bacteroidetes	Flavobacteriia	Flavobacteriales	Flavobacteriaceae	Flavobacterium	Flavobacterium sp. 103	IMG Annotation Pipeline v.4.15.2	160058	1138071	Ga0213544	Gp0238477	Gs0127379	2017-11-13			Yes	Yes	2135624			2017-11-22	103	4331524	3874
Bacteria	Permanent Draft	Synthetic bacterial communities of pure cultures isolated from sediment of Lake Washington, USA	Flavobacterium sp. 90	DOE Joint Genome Institute (JGI)	2757320516	Bacteroidetes	Flavobacteriia	Flavobacteriales	Flavobacteriaceae	Flavobacterium	Flavobacterium sp. 90	IMG Annotation Pipeline v.4.15.2	161452	1138064	Ga0213537	Gp0238474	Gs0127379	2017-11-13			Yes	Yes	2135622			2017-11-22	90	6653812	5659
Bacteria	Permanent Draft	Synthetic bacterial communities of pure cultures isolated from sediment of Lake Washington, USA	Flavobacterium sp. 102	DOE Joint Genome Institute (JGI)	2758568848	Bacteroidetes	Flavobacteriia	Flavobacteriales	Flavobacteriaceae	Flavobacterium	Flavobacterium sp. 102	IMG Annotation Pipeline v.4.15.2	166630	1138070	Ga0213543	Gp0238476	Gs0127379	2017-11-29			Yes	Yes	2135623			2017-12-18	102	3817109	3509
Bacteria	Permanent Draft	Synthetic bacterial communities of pure cultures isolated from sediment of Lake Washington, USA	Janthinobacterium sp. 13	DOE Joint Genome Institute (JGI)	2724679786	Proteobacteria	Betaproteobacteria	Burkholderiales	Oxalobacteraceae	Janthinobacterium	Janthinobacterium sp. 13	IMG Annotation Pipeline v.4.14.6	122744	1138043	Ga0181120	Gp0208057	Gs0127379	2017-04-11			Yes	Yes	2035211			2017-04-21	13	6331742	5607
Bacteria	Permanent Draft	Synthetic bacterial communities of pure cultures isolated from sediment of Lake Washington, USA	Janthinobacterium sp. 61	DOE Joint Genome Institute (JGI)	2738541335	Proteobacteria	Betaproteobacteria	Burkholderiales	Oxalobacteraceae	Janthinobacterium	Janthinobacterium sp. 61	IMG Annotation Pipeline v.4.15.1	136217	1138054	Ga0181131	Gp0208055	Gs0127379	2017-06-28			Yes	Yes	2035209			2017-07-13	61	6003843	5495
Bacteria	Permanent Draft	Synthetic bacterial communities of pure cultures isolated from sediment of Lake Washington, USA	Janthinobacterium sp. 35	DOE Joint Genome Institute (JGI)	2739367699	Proteobacteria	Betaproteobacteria	Burkholderiales	Oxalobacteraceae	Janthinobacterium	Janthinobacterium sp. 35	IMG Annotation Pipeline v.4.15.1	139162	1138048	Ga0181125	Gp0208056	Gs0127379	2017-07-17			Yes	Yes	2035210			2017-07-25	35	6265899	5597
Bacteria	Permanent Draft	Synthetic bacterial communities of pure cultures isolated from sediment of Lake Washington, USA	Janthinobacterium sp. 64	DOE Joint Genome Institute (JGI)	2747843223	Proteobacteria	Betaproteobacteria	Burkholderiales	Oxalobacteraceae	Janthinobacterium	Janthinobacterium sp. 64	IMG Annotation Pipeline v.4.15.1	148098	1138056	Ga0181133	Gp0208054	Gs0127379	2017-08-28			Yes	Yes	2035208			2017-09-11	64	6301870	5560
Bacteria	Permanent Draft	Synthetic bacterial communities of pure cultures isolated from sediment of Lake Washington, USA	Janthinobacterium sp. 67	DOE Joint Genome Institute (JGI)	2747843224	Proteobacteria	Betaproteobacteria	Burkholderiales	Oxalobacteraceae	Janthinobacterium	Janthinobacterium sp. 67	IMG Annotation Pipeline v.4.15.1	148099	1138057	Ga0181134	Gp0208053	Gs0127379	2017-08-28			Yes	Yes	2035207			2017-09-11	67	6446548	5870
Bacteria	Permanent Draft	Synthetic bacterial communities of pure cultures isolated from sediment of Lake Washington, USA	Janthinobacterium sp. 78	DOE Joint Genome Institute (JGI)	2757320360	Proteobacteria	Betaproteobacteria	Burkholderiales	Oxalobacteraceae	Janthinobacterium	Janthinobacterium sp. 78	IMG Annotation Pipeline v.4.15.2	159040	1138062	Ga0213535	Gp0238484	Gs0127379	2017-11-13			Yes	Yes	2135631			2017-11-22	78	6168922	5458
Bacteria	Permanent Draft	Synthetic bacterial communities of pure cultures isolated from sediment of Lake Washington, USA	Janthinobacterium sp. 75	DOE Joint Genome Institute (JGI)	2784132081	Proteobacteria	Betaproteobacteria	Burkholderiales	Oxalobacteraceae	Janthinobacterium	Janthinobacterium sp. 75	IMG Annotation Pipeline v.4.16.2	190330	0	Ga0213532	Gp0238481	Gs0127379	2018-06-18			Yes	Yes	2135628			2018-06-26		5906912	5394
Bacteria	Permanent Draft	Synthetic bacterial communities of pure cultures isolated from sediment of Lake Washington, USA	Simplicispira sp. 110	DOE Joint Genome Institute (JGI)	2756170201	Proteobacteria	Betaproteobacteria	Burkholderiales	Comamonadaceae	Simplicispira	Simplicispira sp. 110	IMG Annotation Pipeline v.4.15.2	156053	1138077	Ga0213550	Gp0238493	Gs0127379	2017-10-26			Yes	Yes	2135640			2017-11-07	110	3966900	3730
Bacteria	Permanent Draft	Synthetic bacterial communities of pure cultures isolated from sediment of Lake Washington, USA	Simplicispira sp. 125	DOE Joint Genome Institute (JGI)	2756170256	Proteobacteria	Betaproteobacteria	Burkholderiales	Comamonadaceae	Simplicispira	Simplicispira sp. 125	IMG Annotation Pipeline v.4.15.2	157192	1138082	Ga0213555	Gp0238496	Gs0127379	2017-10-26			Yes	Yes	2135643			2017-11-07	125	3966897	3726
Bacteria	Permanent Draft	Synthetic bacterial communities of pure cultures isolated from sediment of Lake Washington, USA	Burkholderiales sp. 23	DOE Joint Genome Institute (JGI)	2728369735	Proteobacteria	Betaproteobacteria	Burkholderiales	unclassified	unclassified	Burkholderiales bacterium 23	IMG Annotation Pipeline v.4.14.7	127199	1138044	Ga0181121	Gp0208062	Gs0127379	2017-04-28			Yes	Yes	2035215			2017-05-10	23	6380064	5760
Bacteria	Permanent Draft	Synthetic bacterial communities of pure cultures isolated from sediment of Lake Washington, USA	Flavobacterium sp. 29	DOE Joint Genome Institute (JGI)	2731639199	Proteobacteria	Gammaproteobacteria	Pseudomonadales	Pseudomonadaceae	unclassified	[Flavobacterium] sp. 29	IMG Annotation Pipeline v.4.15.0	128077	1138046	Ga0181123	Gp0208042	Gs0127379	2017-05-11			Yes	Yes	2035197			2017-05-23	29	6466763	6041
Bacteria	Permanent Draft	Synthetic bacterial communities of pure cultures isolated from sediment of Lake Washington, USA	Variovorax sp. 54	DOE Joint Genome Institute (JGI)	2737472017	Proteobacteria	Betaproteobacteria	Burkholderiales	Comamonadaceae	Variovorax	Variovorax sp. 54	IMG Annotation Pipeline v.4.15.1	134519	1138050	Ga0181127	Gp0208058	Gs0127379	2017-06-16			Yes	Yes	2035212			2017-06-23	54	6642361	6109
