# Supplementary material for: Metagenomic Insight into Environmentally Challenged Methane-Fed Microbial Communities
Source: Microorganisms. 2020 Oct 20;8(10):1614. doi: 10.3390/microorganisms8101614 (PMC7589939; doi:10.3390/microorganisms8101614)
Supplement: Supplementary file 1 [file microorganisms-08-01614-s001.zip › Table S3. Original MAG assembly statistics.xlsx]

## Sheet: taxontable114507_18-jun-2020
taxon_oid	Domain	Sequencing Status	Study Name	Genome Name / Sample Name	Sequencing Center	IMG Genome ID	Genome Size * assembled	Gene Count * assembled
2634166222	Bacteria	Permanent Draft	Freshwater sediment methanotrophic microbial communities from Lake Washington under simulated oxygen tension	Acidovorax-123 (UID4000)	DOE Joint Genome Institute (JGI)	2634166222	2739181	2632
2634166226	Bacteria	Permanent Draft	Freshwater sediment methanotrophic microbial communities from Lake Washington under simulated oxygen tension	Acidovorax-127 (UID4105)	DOE Joint Genome Institute (JGI)	2634166226	3224187	3024
2634166234	Bacteria	Permanent Draft	Freshwater sediment methanotrophic microbial communities from Lake Washington under simulated oxygen tension	Acidovorax-21 (UID4105)	DOE Joint Genome Institute (JGI)	2634166234	1834216	2071
2634166257	Bacteria	Permanent Draft	Freshwater sediment methanotrophic microbial communities from Lake Washington under simulated oxygen tension	Acidovorax-69x (UID4105)	DOE Joint Genome Institute (JGI)	2634166257	3012106	3134
2634166258	Bacteria	Permanent Draft	Freshwater sediment methanotrophic microbial communities from Lake Washington under simulated oxygen tension	Acidovorax-75 (UID4105)	DOE Joint Genome Institute (JGI)	2634166258	4694651	4496
2634166264	Bacteria	Permanent Draft	Freshwater sediment methanotrophic microbial communities from Lake Washington under simulated oxygen tension	Acidovorax-79 (UID4214)	DOE Joint Genome Institute (JGI)	2634166264	2771065	2658
2634166271	Bacteria	Permanent Draft	Freshwater sediment methanotrophic microbial communities from Lake Washington under simulated oxygen tension	Acidovorax-98 (UID4105)	DOE Joint Genome Institute (JGI)	2634166271	3368916	3392
2634166233	Bacteria	Permanent Draft	Freshwater sediment methanotrophic microbial communities from Lake Washington under simulated oxygen tension	Bacteria-21 (UID203)	DOE Joint Genome Institute (JGI)	2634166233	3992753	3679
2634166232	Bacteria	Permanent Draft	Freshwater sediment methanotrophic microbial communities from Lake Washington under simulated oxygen tension	Bacteriovorax-21 (UID3187)	DOE Joint Genome Institute (JGI)	2634166232	3827349	3837
2634166243	Bacteria	Permanent Draft	Freshwater sediment methanotrophic microbial communities from Lake Washington under simulated oxygen tension	Bacteriovorax-49 (UID3187)	DOE Joint Genome Institute (JGI)	2634166243	3584187	3812
2634166252	Bacteria	Permanent Draft	Freshwater sediment methanotrophic microbial communities from Lake Washington under simulated oxygen tension	Bacteriovorax-63 (UID3187)	DOE Joint Genome Institute (JGI)	2634166252	3953441	3900
2634166268	Bacteria	Permanent Draft	Freshwater sediment methanotrophic microbial communities from Lake Washington under simulated oxygen tension	Bacteriovorax-8x (UID3187)	DOE Joint Genome Institute (JGI)	2634166268	3888858	4061
2634166241	Bacteria	Permanent Draft	Freshwater sediment methanotrophic microbial communities from Lake Washington under simulated oxygen tension	Bacteroidetes-49 (UID2591)	DOE Joint Genome Institute (JGI)	2634166241	3930626	3498
2634166259	Bacteria	Permanent Draft	Freshwater sediment methanotrophic microbial communities from Lake Washington under simulated oxygen tension	Bacteroidetes-76 (UID2591)	DOE Joint Genome Institute (JGI)	2634166259	3663034	3466
2634166267	Bacteria	Permanent Draft	Freshwater sediment methanotrophic microbial communities from Lake Washington under simulated oxygen tension	Bacteroidetes-8 (UID2591)	DOE Joint Genome Institute (JGI)	2634166267	2106485	2105
2634166229	Bacteria	Permanent Draft	Freshwater sediment methanotrophic microbial communities from Lake Washington under simulated oxygen tension	Burkholderiales-129 (UID4000)	DOE Joint Genome Institute (JGI)	2634166229	2461515	2696
2634166248	Bacteria	Permanent Draft	Freshwater sediment methanotrophic microbial communities from Lake Washington under simulated oxygen tension	Burkholderiales-55 (UID4000)	DOE Joint Genome Institute (JGI)	2634166248	5322952	4896
2634166261	Bacteria	Permanent Draft	Freshwater sediment methanotrophic microbial communities from Lake Washington under simulated oxygen tension	Burkholderiales-76 (UID4002)	DOE Joint Genome Institute (JGI)	2634166261	4626775	4537
2634166245	Bacteria	Permanent Draft	Freshwater sediment methanotrophic microbial communities from Lake Washington under simulated oxygen tension	Flavobacteriaceae-49 (UID2817)	DOE Joint Genome Institute (JGI)	2634166245	2914080	2887
2634166265	Bacteria	Permanent Draft	Freshwater sediment methanotrophic microbial communities from Lake Washington under simulated oxygen tension	Flavobacteriaceae-79-1 (UID2817)	DOE Joint Genome Institute (JGI)	2634166265	3853215	3672
2634166266	Bacteria	Permanent Draft	Freshwater sediment methanotrophic microbial communities from Lake Washington under simulated oxygen tension	Flavobacteriaceae-79-2 (UID2817)	DOE Joint Genome Institute (JGI)	2634166266	3306781	3253
2634166227	Bacteria	Permanent Draft	Freshwater sediment methanotrophic microbial communities from Lake Washington under simulated oxygen tension	Methylobacter tundripaludum-129 (UID203)	DOE Joint Genome Institute (JGI)	2634166227	4186555	3816
2634166220	Bacteria	Permanent Draft	Freshwater sediment methanotrophic microbial communities from Lake Washington under simulated oxygen tension	Methylobacter-123 (UID203)	DOE Joint Genome Institute (JGI)	2634166220	4765737	4751
2634166254	Bacteria	Permanent Draft	Freshwater sediment methanotrophic microbial communities from Lake Washington under simulated oxygen tension	Methylobacter-69 (UID4274)	DOE Joint Genome Institute (JGI)	2634166254	5490250	5167
2634166269	Bacteria	Permanent Draft	Freshwater sediment methanotrophic microbial communities from Lake Washington under simulated oxygen tension	Methylobacter-98r (UID4274)	DOE Joint Genome Institute (JGI)	2634166269	5336445	4917
2634166236	Bacteria	Permanent Draft	Freshwater sediment methanotrophic microbial communities from Lake Washington under simulated oxygen tension	Methylococcaceae-21 (UID203)	DOE Joint Genome Institute (JGI)	2634166236	3980390	4265
2634166249	Bacteria	Permanent Draft	Freshwater sediment methanotrophic microbial communities from Lake Washington under simulated oxygen tension	Methylococcaceae-55 (UID203)	DOE Joint Genome Institute (JGI)	2634166249	4274233	3933
2634166237	Bacteria	Permanent Draft	Freshwater sediment methanotrophic microbial communities from Lake Washington under simulated oxygen tension	Methylophilaceae-40 (UID3888)	DOE Joint Genome Institute (JGI)	2634166237	1302667	1447
2634166239	Bacteria	Permanent Draft	Freshwater sediment methanotrophic microbial communities from Lake Washington under simulated oxygen tension	Methylophilaceae-49 (UID203)	DOE Joint Genome Institute (JGI)	2634166239	1632950	1854
2634166250	Bacteria	Permanent Draft	Freshwater sediment methanotrophic microbial communities from Lake Washington under simulated oxygen tension	Methylophilaceae-55 (UID3888)	DOE Joint Genome Institute (JGI)	2634166250	3005349	2894
2634166272	Bacteria	Permanent Draft	Freshwater sediment methanotrophic microbial communities from Lake Washington under simulated oxygen tension	Methylophilaceae-8 (UID203)	DOE Joint Genome Institute (JGI)	2634166272	1828390	1992
2634166224	Bacteria	Permanent Draft	Freshwater sediment methanotrophic microbial communities from Lake Washington under simulated oxygen tension	Methylophilus methylotrophus-127-1 (UID203)	DOE Joint Genome Institute (JGI)	2634166224	2524710	2423
2634166225	Bacteria	Permanent Draft	Freshwater sediment methanotrophic microbial communities from Lake Washington under simulated oxygen tension	Methylophilus methylotrophus-127-2 (UID203)	DOE Joint Genome Institute (JGI)	2634166225	2706582	2600
2634166230	Bacteria	Permanent Draft	Freshwater sediment methanotrophic microbial communities from Lake Washington under simulated oxygen tension	Methylophilus methylotrophus-129-1 (UID203)	DOE Joint Genome Institute (JGI)	2634166230	2995534	2946
2634166231	Bacteria	Permanent Draft	Freshwater sediment methanotrophic microbial communities from Lake Washington under simulated oxygen tension	Methylophilus methylotrophus-129-2 (UID203)	DOE Joint Genome Institute (JGI)	2634166231	2330742	2238
2634166246	Bacteria	Permanent Draft	Freshwater sediment methanotrophic microbial communities from Lake Washington under simulated oxygen tension	Methylophilus methylotrophus-55 (UID3888)	DOE Joint Genome Institute (JGI)	2634166246	2904013	2780
2634166255	Bacteria	Permanent Draft	Freshwater sediment methanotrophic microbial communities from Lake Washington under simulated oxygen tension	Methylophilus methylotrophus-69 (UID3888)	DOE Joint Genome Institute (JGI)	2634166255	2913836	2806
2634166263	Bacteria	Permanent Draft	Freshwater sediment methanotrophic microbial communities from Lake Washington under simulated oxygen tension	Methylophilus methylotrophus-79 (UID3888)	DOE Joint Genome Institute (JGI)	2634166263	2920449	2808
2634166270	Bacteria	Permanent Draft	Freshwater sediment methanotrophic microbial communities from Lake Washington under simulated oxygen tension	Methylophilus methylotrophus-98 (UID3888)	DOE Joint Genome Institute (JGI)	2634166270	2667015	2565
2634166247	Bacteria	Permanent Draft	Freshwater sediment methanotrophic microbial communities from Lake Washington under simulated oxygen tension	Methylosarcina lacus-55 (UID4274)	DOE Joint Genome Institute (JGI)	2634166247	1865063	1994
2634166256	Bacteria	Permanent Draft	Freshwater sediment methanotrophic microbial communities from Lake Washington under simulated oxygen tension	Methylosarcina lacus-69 (UID4274)	DOE Joint Genome Institute (JGI)	2634166256	4110993	3846
2634166235	Bacteria	Permanent Draft	Freshwater sediment methanotrophic microbial communities from Lake Washington under simulated oxygen tension	Methylosarcina-21 (UID203)	DOE Joint Genome Institute (JGI)	2634166235	3864555	3869
2634166221	Bacteria	Permanent Draft	Freshwater sediment methanotrophic microbial communities from Lake Washington under simulated oxygen tension	Methylotenera mobilis-123 (UID3888)	DOE Joint Genome Institute (JGI)	2634166221	2204204	2339
2634166242	Bacteria	Permanent Draft	Freshwater sediment methanotrophic microbial communities from Lake Washington under simulated oxygen tension	Methylotenera mobilis-49 (UID203)	DOE Joint Genome Institute (JGI)	2634166242	2424617	2450
2634166240	Bacteria	Permanent Draft	Freshwater sediment methanotrophic microbial communities from Lake Washington under simulated oxygen tension	Methylotenera mobilis-49 (UID3888)	DOE Joint Genome Institute (JGI)	2634166240	2965008	3005
2634166253	Bacteria	Permanent Draft	Freshwater sediment methanotrophic microbial communities from Lake Washington under simulated oxygen tension	Methylotenera mobilis-63 (UID3888)	DOE Joint Genome Institute (JGI)	2634166253	1645626	1797
2634166260	Bacteria	Permanent Draft	Freshwater sediment methanotrophic microbial communities from Lake Washington under simulated oxygen tension	Methylotenera mobilis-76-1 (UID203)	DOE Joint Genome Institute (JGI)	2634166260	2438723	2434
2634166262	Bacteria	Permanent Draft	Freshwater sediment methanotrophic microbial communities from Lake Washington under simulated oxygen tension	Methylotenera mobilis-76-2 (UID203)	DOE Joint Genome Institute (JGI)	2634166262	3001309	3167
2634166251	Bacteria	Permanent Draft	Freshwater sediment methanotrophic microbial communities from Lake Washington under simulated oxygen tension	Methylovulum miyakonense-55 (UID4274)	DOE Joint Genome Institute (JGI)	2634166251	4034896	3878
2634166238	Bacteria	Permanent Draft	Freshwater sediment methanotrophic microbial communities from Lake Washington under simulated oxygen tension	Opititae-40 (UID2982)	DOE Joint Genome Institute (JGI)	2634166238	3988942	3458
2634166228	Bacteria	Permanent Draft	Freshwater sediment methanotrophic microbial communities from Lake Washington under simulated oxygen tension	Opitutae-129 (UID2982)	DOE Joint Genome Institute (JGI)	2634166228	5606520	4879
2634166223	Bacteria	Permanent Draft	Freshwater sediment methanotrophic microbial communities from Lake Washington under simulated oxygen tension	Rhodocyclaceae-127 (UID3972)	DOE Joint Genome Institute (JGI)	2634166223	3419758	3578
2634166244	Bacteria	Permanent Draft	Freshwater sediment methanotrophic microbial communities from Lake Washington under simulated oxygen tension	Rhodocyclaceae-49 (UID3972)	DOE Joint Genome Institute (JGI)	2634166244	3708206	3727
