# Supplementary material for: Metagenomic Insight into Environmentally Challenged Methane-Fed Microbial Communities
Source: Microorganisms. 2020 Oct 20;8(10):1614. doi: 10.3390/microorganisms8101614 (PMC7589939; doi:10.3390/microorganisms8101614)
Supplement: Supplementary file 1 [file microorganisms-08-01614-s001.zip › Table S4. Statistics for high and medium quality MAGs generated in this study.xlsx]

## Sheet: Sheet1
Bin ID	Genome Name	Ecosystem	Bin Quality	Bin Lineage	GTDBTK Lineage	Bin Methods	Created By	Date Added	Bin Completeness	Bin Contamination	Total Number of Bases	5s rRNA	16s rRNA	23s rRNA	tRNA Genes	Gene Count	Scaffold Count
3300024953_8	Freshwater sediment methanotrophic microbial communities from Lake Washington under simulated oxygen tension - Sediment Metagenome 94_HOW11 (SPAdes)	Environmental; Aquatic; Freshwater; Sediment; Unclassified	HQ	Bacteria; Proteobacteria; Betaproteobacteria; Rhodocyclales; Azonexaceae; Dechloromonas; Dechloromonas sp. JJ	Bacteria; Proteobacteria; Gammaproteobacteria; Betaproteobacteriales; Rhodocyclaceae; Dechloromonas	MetaBAT version 0.32.4, CheckM v1.0.11, GTDB database release 86, GTDB-tk version v0.1.6	IMG_PIPELINE	2018-08-15	100	0	3810769	3	1	1	55	3653	14
3300024975_7	Freshwater sediment methanotrophic microbial communities from Lake Washington under simulated oxygen tension - Sediment Metagenome 79_HOW10 (SPAdes)	Environmental; Aquatic; Freshwater; Sediment; Unclassified	MQ	Bacteria; Proteobacteria; Betaproteobacteria; Nitrosomonadales; Methylophilaceae; Methylophilus	Bacteria; Proteobacteria; Gammaproteobacteria; Betaproteobacteriales; Methylophilaceae; Methylophilus; Methylophilus sp1	MetaBAT version 0.32.4, CheckM v1.0.11, GTDB database release 86, GTDB-tk version v0.1.6	IMG_PIPELINE	2018-08-15	100	0.03	2949829	2	0	0	37	2859	5
3300024930_2	Freshwater sediment methanotrophic microbial communities from Lake Washington under simulated oxygen tension - Sediment Metagenome 56_HOW8 (SPAdes)	Environmental; Aquatic; Freshwater; Sediment; Unclassified	MQ	Bacteria; Proteobacteria; Betaproteobacteria; Burkholderiales; Comamonadaceae	Bacteria; Proteobacteria; Gammaproteobacteria; Betaproteobacteriales; Burkholderiaceae; SCN-68-22	MetaBAT version 0.32.4, CheckM v1.0.11, GTDB database release 86, GTDB-tk version v0.1.6	IMG_PIPELINE	2018-08-15	100	5.76	4009498	2	2	2	50	3786	44
3300024930_3	Freshwater sediment methanotrophic microbial communities from Lake Washington under simulated oxygen tension - Sediment Metagenome 56_HOW8 (SPAdes)	Environmental; Aquatic; Freshwater; Sediment; Unclassified	MQ	Bacteria; Proteobacteria; Betaproteobacteria; Nitrosomonadales; Methylophilaceae; Methylophilus	Bacteria; Proteobacteria; Gammaproteobacteria; Betaproteobacteriales; Methylophilaceae; Methylophilus; Methylophilus sp1	MetaBAT version 0.32.4, CheckM v1.0.11, GTDB database release 86, GTDB-tk version v0.1.6	IMG_PIPELINE	2018-08-15	100	0.03	2949829	2	0	0	38	2860	5
3300024970_3	Freshwater sediment methanotrophic microbial communities from Lake Washington under simulated oxygen tension - Sediment Metagenome 20_HOW5 (SPAdes)	Environmental; Aquatic; Freshwater; Sediment; Unclassified	MQ	Bacteria; Bacteroidetes; Flavobacteriia; Flavobacteriales; Crocinitomicaceae	Bacteria; Bacteroidota; Bacteroidia; Flavobacteriales; Crocinitomicaceae	MetaBAT version 0.32.4, CheckM v1.0.11, GTDB database release 86, GTDB-tk version v0.1.6	IMG_PIPELINE	2018-08-15	100	0	3448945	2	0	1	31	3076	35
3300024935_1	Freshwater sediment methanotrophic microbial communities from Lake Washington under simulated oxygen tension - Sediment Metagenome 116_HOW13 (SPAdes)	Environmental; Aquatic; Freshwater; Sediment; Unclassified	MQ	Bacteria; Proteobacteria; Betaproteobacteria; Burkholderiales; Oxalobacteraceae; Janthinobacterium	Bacteria; Proteobacteria; Gammaproteobacteria; Betaproteobacteriales; Burkholderiaceae; Massilia	MetaBAT version 0.32.4, CheckM v1.0.11, GTDB database release 86, GTDB-tk version v0.1.6	IMG_PIPELINE	2018-08-15	100	1.75	7466379	6	0	0	62	6537	20
3300024922_3	Freshwater sediment methanotrophic microbial communities from Lake Washington under simulated oxygen tension - Sediment Metagenome 106_HOW12 (SPAdes)	Environmental; Aquatic; Freshwater; Sediment; Unclassified	MQ	Bacteria; Proteobacteria; Betaproteobacteria; Nitrosomonadales; Methylophilaceae; Methylophilus	Bacteria; Proteobacteria; Gammaproteobacteria; Betaproteobacteriales; Methylophilaceae; Methylophilus	MetaBAT version 0.32.4, CheckM v1.0.11, GTDB database release 86, GTDB-tk version v0.1.6	IMG_PIPELINE	2018-08-15	100	8.12	3277701	2	0	0	43	3162	15
3300024950_2	Freshwater sediment methanotrophic microbial communities from Lake Washington under simulated oxygen tension - Sediment Metagenome 103_HOW12 (SPAdes)	Environmental; Aquatic; Freshwater; Sediment; Unclassified	MQ	Bacteria; Proteobacteria; Betaproteobacteria; Burkholderiales	Bacteria; Proteobacteria; Gammaproteobacteria; Betaproteobacteriales; Burkholderiaceae; Paucibacter	MetaBAT version 0.32.4, CheckM v1.0.11, GTDB database release 86, GTDB-tk version v0.1.6	IMG_PIPELINE	2018-08-15	100	0.75	5382816	2	0	0	58	5023	40
3300024929_3	Freshwater sediment methanotrophic microbial communities from Lake Washington under simulated oxygen tension - Sediment Metagenome 100_LOW12 (SPAdes)	Environmental; Aquatic; Freshwater; Sediment; Unclassified	MQ	Bacteria; Proteobacteria; Betaproteobacteria; Burkholderiales; Comamonadaceae	Bacteria; Proteobacteria; Gammaproteobacteria; Betaproteobacteriales; Burkholderiaceae; SCN-68-22	MetaBAT version 0.32.4, CheckM v1.0.11, GTDB database release 86, GTDB-tk version v0.1.6	IMG_PIPELINE	2018-08-15	100	2.16	4113896	0	1	1	48	3948	41
3300024953_1	Freshwater sediment methanotrophic microbial communities from Lake Washington under simulated oxygen tension - Sediment Metagenome 94_HOW11 (SPAdes)	Environmental; Aquatic; Freshwater; Sediment; Unclassified	MQ	Bacteria; Proteobacteria; Gammaproteobacteria; Pseudomonadales; Pseudomonadaceae; Pseudomonas; Pseudomonas sp. GM60	Bacteria; Proteobacteria; Gammaproteobacteria; Pseudomonadales; Pseudomonadaceae; Pseudomonas_E; Pseudomonas_E sp31	MetaBAT version 0.32.4, CheckM v1.0.11, GTDB database release 86, GTDB-tk version v0.1.6	IMG_PIPELINE	2018-08-15	99.97	0.38	6346411	7	0	0	56	5899	40
3300024936_3	Freshwater sediment methanotrophic microbial communities from Lake Washington under simulated oxygen tension - Sediment Metagenome 85_LOW11 (SPAdes)	Environmental; Aquatic; Freshwater; Sediment; Unclassified	HQ	Bacteria; Proteobacteria; Gammaproteobacteria; Lysobacterales; Lysobacteraceae; Thermomonas; Thermomonas fusca	Bacteria; Proteobacteria; Gammaproteobacteria; Xanthomonadales; Xanthomonadaceae; Thermomonas	MetaBAT version 0.32.4, CheckM v1.0.11, GTDB database release 86, GTDB-tk version v0.1.6	IMG_PIPELINE	2018-08-15	99.83	1.05	2752556	2	1	1	46	2557	8
3300024975_9	Freshwater sediment methanotrophic microbial communities from Lake Washington under simulated oxygen tension - Sediment Metagenome 79_HOW10 (SPAdes)	Environmental; Aquatic; Freshwater; Sediment; Unclassified	MQ	Bacteria; Proteobacteria; Gammaproteobacteria; Lysobacterales; Lysobacteraceae; Thermomonas; Thermomonas fusca	Bacteria; Proteobacteria; Gammaproteobacteria; Xanthomonadales; Xanthomonadaceae; Thermomonas	MetaBAT version 0.32.4, CheckM v1.0.11, GTDB database release 86, GTDB-tk version v0.1.6	IMG_PIPELINE	2018-08-15	99.83	1.05	2746602	2	0	0	45	2564	23
3300024902_3	Freshwater sediment methanotrophic microbial communities from Lake Washington under simulated oxygen tension - Sediment Metagenome 121_LOW14 (SPAdes)	Environmental; Aquatic; Freshwater; Sediment; Unclassified	MQ	Bacteria; Proteobacteria; Gammaproteobacteria; Lysobacterales; Lysobacteraceae; Thermomonas; Thermomonas fusca	Bacteria; Proteobacteria; Gammaproteobacteria; Xanthomonadales; Xanthomonadaceae; Thermomonas	MetaBAT version 0.32.4, CheckM v1.0.11, GTDB database release 86, GTDB-tk version v0.1.6	IMG_PIPELINE	2018-08-15	99.83	9.4	2862787	2	1	1	47	2677	27
3300024930_4	Freshwater sediment methanotrophic microbial communities from Lake Washington under simulated oxygen tension - Sediment Metagenome 56_HOW8 (SPAdes)	Environmental; Aquatic; Freshwater; Sediment; Unclassified	MQ	Bacteria; Bacteroidetes; Flavobacteriia; Flavobacteriales; Flavobacteriaceae; Flavobacterium	Bacteria; Bacteroidota; Bacteroidia; Flavobacteriales; Flavobacteriaceae; Flavobacterium	MetaBAT version 0.32.4, CheckM v1.0.11, GTDB database release 86, GTDB-tk version v0.1.6	IMG_PIPELINE	2018-08-15	99.65	0.29	2811475	1	0	1	44	2682	16
3300024939_7	Freshwater sediment methanotrophic microbial communities from Lake Washington under simulated oxygen tension - Sediment Metagenome 44_HOW7 (SPAdes)	Environmental; Aquatic; Freshwater; Sediment; Unclassified	HQ	Bacteria; Bacteroidetes; Flavobacteriia; Flavobacteriales; Flavobacteriaceae; Flavobacterium	Bacteria; Bacteroidota; Bacteroidia; Flavobacteriales; Flavobacteriaceae; Flavobacterium	MetaBAT version 0.32.4, CheckM v1.0.11, GTDB database release 86, GTDB-tk version v0.1.6	IMG_PIPELINE	2018-08-15	99.65	0.29	2780008	2	1	3	46	2667	22
3300024946_3	Freshwater sediment methanotrophic microbial communities from Lake Washington under simulated oxygen tension - Sediment Metagenome 32_HOW6 (SPAdes)	Environmental; Aquatic; Freshwater; Sediment; Unclassified	MQ	Bacteria; Bacteroidetes; Flavobacteriia; Flavobacteriales; Flavobacteriaceae; Flavobacterium	Bacteria; Bacteroidota; Bacteroidia; Flavobacteriales; Flavobacteriaceae; Flavobacterium	MetaBAT version 0.32.4, CheckM v1.0.11, GTDB database release 86, GTDB-tk version v0.1.6	IMG_PIPELINE	2018-08-15	99.65	4.89	2992114	0	0	0	44	2850	25
3300024914_3	Freshwater sediment methanotrophic microbial communities from Lake Washington under simulated oxygen tension - Sediment Metagenome 97_LOW12 (SPAdes)	Environmental; Aquatic; Freshwater; Sediment; Unclassified	MQ	Bacteria; Proteobacteria; Betaproteobacteria; Nitrosomonadales; Methylophilaceae; Methylophilus	Bacteria; Proteobacteria; Gammaproteobacteria; Betaproteobacteriales; Methylophilaceae; Methylophilus; Methylophilus sp1	MetaBAT version 0.32.4, CheckM v1.0.11, GTDB database release 86, GTDB-tk version v0.1.6	IMG_PIPELINE	2018-08-15	99.57	0.03	2904699	2	0	0	38	2820	15
3300024903_5	Freshwater sediment methanotrophic microbial communities from Lake Washington under simulated oxygen tension - Sediment Metagenome 130_HOW14 (SPAdes)	Environmental; Aquatic; Freshwater; Sediment; Unclassified	MQ	Bacteria; Proteobacteria; Betaproteobacteria; Nitrosomonadales; Methylophilaceae; Methylotenera; Methylotenera mobilis	Bacteria; Proteobacteria; Gammaproteobacteria; Betaproteobacteriales; Methylophilaceae; Methylotenera; Methylotenera mobilis	MetaBAT version 0.32.4, CheckM v1.0.11, GTDB database release 86, GTDB-tk version v0.1.6	IMG_PIPELINE	2018-08-15	99.57	0.43	2638642	2	0	1	42	2530	13
3300024954_2	Freshwater sediment methanotrophic microbial communities from Lake Washington under simulated oxygen tension - Sediment Metagenome 55_HOW8 (SPAdes)	Environmental; Aquatic; Freshwater; Sediment; Unclassified	MQ	Bacteria; Proteobacteria; Betaproteobacteria; Burkholderiales; unclassified	Bacteria; Proteobacteria; Gammaproteobacteria; Betaproteobacteriales; Burkholderiaceae; Paucibacter	MetaBAT version 0.32.4, CheckM v1.0.11, GTDB database release 86, GTDB-tk version v0.1.6	IMG_PIPELINE	2018-08-15	99.53	0.7	5311260	2	0	0	51	4941	17
3300024961_1	Freshwater sediment methanotrophic microbial communities from Lake Washington under simulated oxygen tension - Sediment Metagenome 43_HOW7 (SPAdes)	Environmental; Aquatic; Freshwater; Sediment; Unclassified	HQ	Bacteria; Proteobacteria; Betaproteobacteria; Burkholderiales	Bacteria; Proteobacteria; Gammaproteobacteria; Betaproteobacteriales; Burkholderiaceae; Paucibacter	MetaBAT version 0.32.4, CheckM v1.0.11, GTDB database release 86, GTDB-tk version v0.1.6	IMG_PIPELINE	2018-08-15	99.53	0.86	5398273	2	1	1	53	5027	23
3300024950_4	Freshwater sediment methanotrophic microbial communities from Lake Washington under simulated oxygen tension - Sediment Metagenome 103_HOW12 (SPAdes)	Environmental; Aquatic; Freshwater; Sediment; Unclassified	HQ		Bacteria; Proteobacteria; Gammaproteobacteria; Betaproteobacteriales; Burkholderiaceae; Curvibacter_A; GCA_002633085.1	MetaBAT version 0.32.4, CheckM v1.0.11, GTDB database release 86, GTDB-tk version v0.1.6	IMG_PIPELINE	2018-08-15	99.53	0.97	3442615	1	1	1	42	3332	14
3300024953_7	Freshwater sediment methanotrophic microbial communities from Lake Washington under simulated oxygen tension - Sediment Metagenome 94_HOW11 (SPAdes)	Environmental; Aquatic; Freshwater; Sediment; Unclassified	HQ	Bacteria; Bacteroidetes; Chitinophagia; Chitinophagales; Chitinophagaceae	Bacteria; Bacteroidota; Bacteroidia; Chitinophagales; Chitinophagaceae; BSSC1	MetaBAT version 0.32.4, CheckM v1.0.11, GTDB database release 86, GTDB-tk version v0.1.6	IMG_PIPELINE	2018-08-15	99.51	1.23	3983486	1	1	1	38	3632	12
3300024932_1	Freshwater sediment methanotrophic microbial communities from Lake Washington under simulated oxygen tension - Sediment Metagenome 73_LOW10 (SPAdes)	Environmental; Aquatic; Freshwater; Sediment; Unclassified	HQ	Bacteria; Bacteroidetes; Chitinophagia; Chitinophagales; Chitinophagaceae	Bacteria; Bacteroidota; Bacteroidia; Chitinophagales; Chitinophagaceae; BSSC1	MetaBAT version 0.32.4, CheckM v1.0.11, GTDB database release 86, GTDB-tk version v0.1.6	IMG_PIPELINE	2018-08-15	99.51	0.74	4006248	1	1	1	37	3723	60
3300024928_1	Freshwater sediment methanotrophic microbial communities from Lake Washington under simulated oxygen tension - Sediment Metagenome 61_LOW9 (SPAdes)	Environmental; Aquatic; Freshwater; Sediment; Unclassified	HQ	Bacteria; Bacteroidetes; Chitinophagia; Chitinophagales; Chitinophagaceae	Bacteria; Bacteroidota; Bacteroidia; Chitinophagales; Chitinophagaceae; BSSC1	MetaBAT version 0.32.4, CheckM v1.0.11, GTDB database release 86, GTDB-tk version v0.1.6	IMG_PIPELINE	2018-08-15	99.51	0.74	4025087	1	1	1	38	3738	58
3300024914_4	Freshwater sediment methanotrophic microbial communities from Lake Washington under simulated oxygen tension - Sediment Metagenome 97_LOW12 (SPAdes)	Environmental; Aquatic; Freshwater; Sediment; Unclassified	HQ	Bacteria; Proteobacteria; Gammaproteobacteria; Lysobacterales; Lysobacteraceae; Thermomonas; Thermomonas fusca	Bacteria; Proteobacteria; Gammaproteobacteria; Xanthomonadales; Xanthomonadaceae; Thermomonas	MetaBAT version 0.32.4, CheckM v1.0.11, GTDB database release 86, GTDB-tk version v0.1.6	IMG_PIPELINE	2018-08-15	99.5	0.69	2686611	2	1	1	45	2510	16
3300024917_6	Freshwater sediment methanotrophic microbial communities from Lake Washington under simulated oxygen tension - Sediment Metagenome 112_LOW13 (SPAdes)	Environmental; Aquatic; Freshwater; Sediment; Unclassified	HQ	Bacteria; Proteobacteria; Gammaproteobacteria; Lysobacterales; Lysobacteraceae; Thermomonas; Thermomonas fusca	Bacteria; Proteobacteria; Gammaproteobacteria; Xanthomonadales; Xanthomonadaceae; Thermomonas	MetaBAT version 0.32.4, CheckM v1.0.11, GTDB database release 86, GTDB-tk version v0.1.6	IMG_PIPELINE	2018-08-15	99.5	2.56	2835981	2	1	2	46	2696	39
3300024954_3	Freshwater sediment methanotrophic microbial communities from Lake Washington under simulated oxygen tension - Sediment Metagenome 55_HOW8 (SPAdes)	Environmental; Aquatic; Freshwater; Sediment; Unclassified	MQ	Bacteria; Proteobacteria; Gammaproteobacteria; Methylococcales; Methylococcaceae; Methylobacter; Methylobacter luteus	Bacteria; Proteobacteria; Gammaproteobacteria; Methylococcales; Methylomonadaceae; Methylobacter	MetaBAT version 0.32.4, CheckM v1.0.11, GTDB database release 86, GTDB-tk version v0.1.6	IMG_PIPELINE	2018-08-15	99.43	1.61	4827216	0	0	0	43	4594	67
3300024953_4	Freshwater sediment methanotrophic microbial communities from Lake Washington under simulated oxygen tension - Sediment Metagenome 94_HOW11 (SPAdes)	Environmental; Aquatic; Freshwater; Sediment; Unclassified	MQ	Bacteria; Proteobacteria; Betaproteobacteria; Burkholderiales; Oxalobacteraceae; Noviherbaspirillum	Bacteria; Proteobacteria; Gammaproteobacteria; Betaproteobacteriales; Burkholderiaceae; Noviherbaspirillum	MetaBAT version 0.32.4, CheckM v1.0.11, GTDB database release 86, GTDB-tk version v0.1.6	IMG_PIPELINE	2018-08-15	99.32	2.43	5045396	1	0	0	49	4937	30
3300024956_3	Freshwater sediment methanotrophic microbial communities from Lake Washington under simulated oxygen tension - Sediment Metagenome 91_HOW11 (SPAdes)	Environmental; Aquatic; Freshwater; Sediment; Unclassified	MQ	Bacteria; Bacteroidetes; Flavobacteriia; Flavobacteriales; Flavobacteriaceae; Flavobacterium	Bacteria; Bacteroidota; Bacteroidia; Flavobacteriales; Flavobacteriaceae; Flavobacterium	MetaBAT version 0.32.4, CheckM v1.0.11, GTDB database release 86, GTDB-tk version v0.1.6	IMG_PIPELINE	2018-08-15	99.29	1.79	5339798	0	0	0	49	4658	74
3300024962_5	Freshwater sediment methanotrophic microbial communities from Lake Washington under simulated oxygen tension - Sediment Metagenome 68_HOW9 (SPAdes)	Environmental; Aquatic; Freshwater; Sediment; Unclassified	MQ	Bacteria; Bacteroidetes; Flavobacteriia; Flavobacteriales; Flavobacteriaceae; Flavobacterium	Bacteria; Bacteroidota; Bacteroidia; Flavobacteriales; Flavobacteriaceae; Flavobacterium	MetaBAT version 0.32.4, CheckM v1.0.11, GTDB database release 86, GTDB-tk version v0.1.6	IMG_PIPELINE	2018-08-15	99.29	0.18	3178826	2	0	0	37	2882	15
3300024961_7	Freshwater sediment methanotrophic microbial communities from Lake Washington under simulated oxygen tension - Sediment Metagenome 43_HOW7 (SPAdes)	Environmental; Aquatic; Freshwater; Sediment; Unclassified	HQ	Bacteria; Bacteroidetes; Flavobacteriia; Flavobacteriales; Flavobacteriaceae; Flavobacterium	Bacteria; Bacteroidota; Bacteroidia; Flavobacteriales; Flavobacteriaceae; Flavobacterium	MetaBAT version 0.32.4, CheckM v1.0.11, GTDB database release 86, GTDB-tk version v0.1.6	IMG_PIPELINE	2018-08-15	99.29	0.32	2793546	2	1	1	53	2699	43
3300024961_2	Freshwater sediment methanotrophic microbial communities from Lake Washington under simulated oxygen tension - Sediment Metagenome 43_HOW7 (SPAdes)	Environmental; Aquatic; Freshwater; Sediment; Unclassified	MQ	Bacteria; Proteobacteria; Gammaproteobacteria; Methylococcales; Methylococcaceae	Bacteria; Proteobacteria; Gammaproteobacteria; Methylococcales; Methylomonadaceae; Methylomonas	MetaBAT version 0.32.4, CheckM v1.0.11, GTDB database release 86, GTDB-tk version v0.1.6	IMG_PIPELINE	2018-08-15	99.22	2.87	4937997	1	0	0	45	4652	46
3300024955_6	Freshwater sediment methanotrophic microbial communities from Lake Washington under simulated oxygen tension - Sediment Metagenome 92_HOW11 (SPAdes)	Environmental; Aquatic; Freshwater; Sediment; Unclassified	HQ	Bacteria; Proteobacteria; Betaproteobacteria; Nitrosomonadales; Methylophilaceae; Methylotenera; Methylotenera sp. G11	Bacteria; Proteobacteria; Gammaproteobacteria; Betaproteobacteriales; Methylophilaceae; Methylotenera	MetaBAT version 0.32.4, CheckM v1.0.11, GTDB database release 86, GTDB-tk version v0.1.6	IMG_PIPELINE	2018-08-15	99.17	1.28	2493198	1	1	1	45	2424	10
3300024920_5	Freshwater sediment methanotrophic microbial communities from Lake Washington under simulated oxygen tension - Sediment Metagenome 129_HOW14 (SPAdes)	Environmental; Aquatic; Freshwater; Sediment; Unclassified	MQ	Bacteria; Proteobacteria; Betaproteobacteria; Nitrosomonadales; Methylophilaceae; Methylophilus	Bacteria; Proteobacteria; Gammaproteobacteria; Betaproteobacteriales; Methylophilaceae; Methylophilus; Methylophilus sp1	MetaBAT version 0.32.4, CheckM v1.0.11, GTDB database release 86, GTDB-tk version v0.1.6	IMG_PIPELINE	2018-08-15	99.15	3.87	3155381	2	0	0	36	3076	12
3300024945_4	Freshwater sediment methanotrophic microbial communities from Lake Washington under simulated oxygen tension - Sediment Metagenome 104_HOW12 (SPAdes)	Environmental; Aquatic; Freshwater; Sediment; Unclassified	MQ	Bacteria; Proteobacteria; Betaproteobacteria; Nitrosomonadales; Methylophilaceae; Methylotenera; Methylotenera versatilis	Bacteria; Proteobacteria; Gammaproteobacteria; Betaproteobacteriales; Methylophilaceae; Methylotenera	MetaBAT version 0.32.4, CheckM v1.0.11, GTDB database release 86, GTDB-tk version v0.1.6	IMG_PIPELINE	2018-08-15	99.15	0.85	3045219	1	0	1	40	2943	49
3300024907_1	Freshwater sediment methanotrophic microbial communities from Lake Washington under simulated oxygen tension - Sediment Metagenome 87_LOW11 (SPAdes)	Environmental; Aquatic; Freshwater; Sediment; Unclassified	MQ	Bacteria; Proteobacteria; Betaproteobacteria; Burkholderiales; Comamonadaceae; Polaromonas	Bacteria; Proteobacteria; Gammaproteobacteria; Betaproteobacteriales; Burkholderiaceae; Polaromonas	MetaBAT version 0.32.4, CheckM v1.0.11, GTDB database release 86, GTDB-tk version v0.1.6	IMG_PIPELINE	2018-08-15	99.11	1.4	4776985	0	0	0	40	4754	91
3300024905_3	Freshwater sediment methanotrophic microbial communities from Lake Washington under simulated oxygen tension - Sediment Metagenome 86_LOW11 (SPAdes)	Environmental; Aquatic; Freshwater; Sediment; Unclassified	MQ	Bacteria; Proteobacteria; Gammaproteobacteria; Lysobacterales; Lysobacteraceae; Thermomonas; Thermomonas fusca	Bacteria; Proteobacteria; Gammaproteobacteria; Xanthomonadales; Xanthomonadaceae; Thermomonas	MetaBAT version 0.32.4, CheckM v1.0.11, GTDB database release 86, GTDB-tk version v0.1.6	IMG_PIPELINE	2018-08-15	99.04	5.86	2751950	3	2	2	47	2585	29
3300024931_2	Freshwater sediment methanotrophic microbial communities from Lake Washington under simulated oxygen tension - Sediment Metagenome 49_LOW8 (SPAdes)	Environmental; Aquatic; Freshwater; Sediment; Unclassified	HQ	Bacteria; Bacteroidetes; Chitinophagia; Chitinophagales; Chitinophagaceae	Bacteria; Bacteroidota; Bacteroidia; Chitinophagales; Chitinophagaceae; BSSC1	MetaBAT version 0.32.4, CheckM v1.0.11, GTDB database release 86, GTDB-tk version v0.1.6	IMG_PIPELINE	2018-08-15	99.01	0.74	3963387	1	1	1	37	3682	71
3300024932_4	Freshwater sediment methanotrophic microbial communities from Lake Washington under simulated oxygen tension - Sediment Metagenome 73_LOW10 (SPAdes)	Environmental; Aquatic; Freshwater; Sediment; Unclassified	MQ	Bacteria; Proteobacteria; Betaproteobacteria; Nitrosomonadales; Methylophilaceae; Methylotenera; Methylotenera mobilis	Bacteria; Proteobacteria; Gammaproteobacteria; Betaproteobacteriales; Methylophilaceae; Methylotenera	MetaBAT version 0.32.4, CheckM v1.0.11, GTDB database release 86, GTDB-tk version v0.1.6	IMG_PIPELINE	2018-08-15	98.96	2.56	2663723	3	0	0	45	2543	10
3300024975_6	Freshwater sediment methanotrophic microbial communities from Lake Washington under simulated oxygen tension - Sediment Metagenome 79_HOW10 (SPAdes)	Environmental; Aquatic; Freshwater; Sediment; Unclassified	MQ	Bacteria; Bacteroidetes; Flavobacteriia; Flavobacteriales; Flavobacteriaceae; Flavobacterium	Bacteria; Bacteroidota; Bacteroidia; Flavobacteriales; Flavobacteriaceae; Flavobacterium	MetaBAT version 0.32.4, CheckM v1.0.11, GTDB database release 86, GTDB-tk version v0.1.6	IMG_PIPELINE	2018-08-15	98.94	4.12	3487181	2	0	0	41	3294	162
3300024903_3	Freshwater sediment methanotrophic microbial communities from Lake Washington under simulated oxygen tension - Sediment Metagenome 130_HOW14 (SPAdes)	Environmental; Aquatic; Freshwater; Sediment; Unclassified	MQ	Bacteria; Proteobacteria; Betaproteobacteria; Nitrosomonadales; Methylophilaceae; Methylophilus	Bacteria; Proteobacteria; Gammaproteobacteria; Betaproteobacteriales; Methylophilaceae; Methylophilus	MetaBAT version 0.32.4, CheckM v1.0.11, GTDB database release 86, GTDB-tk version v0.1.6	IMG_PIPELINE	2018-08-15	98.89	2.99	3096885	0	0	0	36	3005	12
3300024939_1	Freshwater sediment methanotrophic microbial communities from Lake Washington under simulated oxygen tension - Sediment Metagenome 44_HOW7 (SPAdes)	Environmental; Aquatic; Freshwater; Sediment; Unclassified	HQ	Bacteria; Proteobacteria; Gammaproteobacteria; Methylococcales; Methylococcaceae; Methylomonas	Bacteria; Proteobacteria; Gammaproteobacteria; Methylococcales; Methylomonadaceae; Methylomonas	MetaBAT version 0.32.4, CheckM v1.0.11, GTDB database release 86, GTDB-tk version v0.1.6	IMG_PIPELINE	2018-08-15	98.86	1.49	4829438	1	1	2	42	4508	39
3300024968_2	Freshwater sediment methanotrophic microbial communities from Lake Washington under simulated oxygen tension - Sediment Metagenome 31_HOW6 (SPAdes)	Environmental; Aquatic; Freshwater; Sediment; Unclassified	HQ	Bacteria; Proteobacteria; Gammaproteobacteria; Methylococcales; Methylococcaceae	Bacteria; Proteobacteria; Gammaproteobacteria; Methylococcales; Methylomonadaceae; Methylomonas	MetaBAT version 0.32.4, CheckM v1.0.11, GTDB database release 86, GTDB-tk version v0.1.6	IMG_PIPELINE	2018-08-15	98.86	2.87	5127495	1	1	1	41	4792	64
3300024904_2	Freshwater sediment methanotrophic microbial communities from Lake Washington under simulated oxygen tension - Sediment Metagenome 122_LOW14 (SPAdes)	Environmental; Aquatic; Freshwater; Sediment; Unclassified	HQ	Bacteria; Proteobacteria; Gammaproteobacteria; Lysobacterales; Lysobacteraceae; Thermomonas; Thermomonas fusca	Bacteria; Proteobacteria; Gammaproteobacteria; Xanthomonadales; Xanthomonadaceae; Thermomonas	MetaBAT version 0.32.4, CheckM v1.0.11, GTDB database release 86, GTDB-tk version v0.1.6	IMG_PIPELINE	2018-08-15	98.81	0.69	2691675	2	1	1	45	2511	18
3300024972_6	Freshwater sediment methanotrophic microbial communities from Lake Washington under simulated oxygen tension - Sediment Metagenome 10_HOW4 (SPAdes)	Environmental; Aquatic; Freshwater; Sediment; Unclassified	MQ	Bacteria; Proteobacteria; Betaproteobacteria; Nitrosomonadales; Methylophilaceae; Methylotenera; Methylotenera versatilis	Bacteria; Proteobacteria; Gammaproteobacteria; Betaproteobacteriales; Methylophilaceae; Methylotenera	MetaBAT version 0.32.4, CheckM v1.0.11, GTDB database release 86, GTDB-tk version v0.1.6	IMG_PIPELINE	2018-08-15	98.72	0.85	2240556	0	0	0	36	2149	19
3300024916_2	Freshwater sediment methanotrophic microbial communities from Lake Washington under simulated oxygen tension - Sediment Metagenome 63_LOW9 (SPAdes)	Environmental; Aquatic; Freshwater; Sediment; Unclassified	HQ	Bacteria; Proteobacteria; Betaproteobacteria; Burkholderiales; Comamonadaceae	Bacteria; Proteobacteria; Gammaproteobacteria; Betaproteobacteriales; Burkholderiaceae; UBA9957	MetaBAT version 0.32.4, CheckM v1.0.11, GTDB database release 86, GTDB-tk version v0.1.6	IMG_PIPELINE	2018-08-15	98.67	0.76	3994181	1	1	1	50	3806	8
3300024961_4	Freshwater sediment methanotrophic microbial communities from Lake Washington under simulated oxygen tension - Sediment Metagenome 43_HOW7 (SPAdes)	Environmental; Aquatic; Freshwater; Sediment; Unclassified	MQ	Bacteria; Proteobacteria; Gammaproteobacteria; Methylococcales; Methylococcaceae	Bacteria; Proteobacteria; Gammaproteobacteria; Methylococcales; Methylomonadaceae; Methylobacter_A	MetaBAT version 0.32.4, CheckM v1.0.11, GTDB database release 86, GTDB-tk version v0.1.6	IMG_PIPELINE	2018-08-15	98.64	0.69	4156467	0	0	0	38	3988	39
3300024911_3	Freshwater sediment methanotrophic microbial communities from Lake Washington under simulated oxygen tension - Sediment Metagenome 109_LOW13 (SPAdes)	Environmental; Aquatic; Freshwater; Sediment; Unclassified	HQ	Bacteria; Bacteroidetes; Flavobacteriia; Flavobacteriales; Flavobacteriaceae; Flavobacterium; Flavobacterium sp. 102	Bacteria; Bacteroidota; Bacteroidia; Flavobacteriales; Flavobacteriaceae; Flavobacterium	MetaBAT version 0.32.4, CheckM v1.0.11, GTDB database release 86, GTDB-tk version v0.1.6	IMG_PIPELINE	2018-08-15	98.59	0.35	2999684	3	1	1	37	2793	46
3300024917_5	Freshwater sediment methanotrophic microbial communities from Lake Washington under simulated oxygen tension - Sediment Metagenome 112_LOW13 (SPAdes)	Environmental; Aquatic; Freshwater; Sediment; Unclassified	MQ	Bacteria; Bacteroidetes; Flavobacteriia; Flavobacteriales; Flavobacteriaceae; Flavobacterium	Bacteria; Bacteroidota; Bacteroidia; Flavobacteriales; Flavobacteriaceae; Flavobacterium	MetaBAT version 0.32.4, CheckM v1.0.11, GTDB database release 86, GTDB-tk version v0.1.6	IMG_PIPELINE	2018-08-15	98.46	0.76	3080361	0	0	0	37	2906	128
3300024964_2	Freshwater sediment methanotrophic microbial communities from Lake Washington under simulated oxygen tension - Sediment Metagenome 70_HOW9 (SPAdes)	Environmental; Aquatic; Freshwater; Sediment; Unclassified	MQ	Bacteria; Proteobacteria; Betaproteobacteria; Burkholderiales; Oxalobacteraceae	Bacteria; Proteobacteria; Gammaproteobacteria; Betaproteobacteriales; Burkholderiaceae; Massilia	MetaBAT version 0.32.4, CheckM v1.0.11, GTDB database release 86, GTDB-tk version v0.1.6	IMG_PIPELINE	2018-08-15	98.41	1.59	5031365	3	1	0	52	4641	37
3300024922_1	Freshwater sediment methanotrophic microbial communities from Lake Washington under simulated oxygen tension - Sediment Metagenome 106_HOW12 (SPAdes)	Environmental; Aquatic; Freshwater; Sediment; Unclassified	MQ	Bacteria; Proteobacteria; Gammaproteobacteria; Pseudomonadales; Pseudomonadaceae; Pseudomonas; Pseudomonas sp. GM60	Bacteria; Proteobacteria; Gammaproteobacteria; Pseudomonadales; Pseudomonadaceae; Pseudomonas_E; Pseudomonas_E sp31	MetaBAT version 0.32.4, CheckM v1.0.11, GTDB database release 86, GTDB-tk version v0.1.6	IMG_PIPELINE	2018-08-15	98.25	0.27	6123056	4	0	0	50	5734	135
3300024949_3	Freshwater sediment methanotrophic microbial communities from Lake Washington under simulated oxygen tension - Sediment Metagenome 67_HOW9 (SPAdes)	Environmental; Aquatic; Freshwater; Sediment; Unclassified	MQ	Bacteria; Bacteroidetes	Bacteria; Bacteroidota; Bacteroidia; AKYH767; b-17BO; UBA4416	MetaBAT version 0.32.4, CheckM v1.0.11, GTDB database release 86, GTDB-tk version v0.1.6	IMG_PIPELINE	2018-08-15	98.16	0.48	3789506	0	0	0	29	3353	31
3300024923_2	Freshwater sediment methanotrophic microbial communities from Lake Washington under simulated oxygen tension - Sediment Metagenome 51_LOW8 (SPAdes)	Environmental; Aquatic; Freshwater; Sediment; Unclassified	MQ		Bacteria; Proteobacteria; Gammaproteobacteria; Betaproteobacteriales; Burkholderiaceae; Curvibacter_A	MetaBAT version 0.32.4, CheckM v1.0.11, GTDB database release 86, GTDB-tk version v0.1.6	IMG_PIPELINE	2018-08-15	98.13	4.43	3349624	1	0	0	41	3396	119
3300024917_3	Freshwater sediment methanotrophic microbial communities from Lake Washington under simulated oxygen tension - Sediment Metagenome 112_LOW13 (SPAdes)	Environmental; Aquatic; Freshwater; Sediment; Unclassified	MQ	Bacteria; Proteobacteria; Betaproteobacteria; Burkholderiales; Comamonadaceae	Bacteria; Proteobacteria; Gammaproteobacteria; Betaproteobacteriales; Burkholderiaceae; SCN-68-22	MetaBAT version 0.32.4, CheckM v1.0.11, GTDB database release 86, GTDB-tk version v0.1.6	IMG_PIPELINE	2018-08-15	97.73	2.35	3932866	0	0	0	42	3753	49
3300024928_4	Freshwater sediment methanotrophic microbial communities from Lake Washington under simulated oxygen tension - Sediment Metagenome 61_LOW9 (SPAdes)	Environmental; Aquatic; Freshwater; Sediment; Unclassified	MQ	Bacteria; Proteobacteria; Betaproteobacteria; Nitrosomonadales; Methylophilaceae; Methylotenera; Methylotenera mobilis	Bacteria; Proteobacteria; Gammaproteobacteria; Betaproteobacteriales; Methylophilaceae; Methylotenera	MetaBAT version 0.32.4, CheckM v1.0.11, GTDB database release 86, GTDB-tk version v0.1.6	IMG_PIPELINE	2018-08-15	97.65	1.71	2612711	2	1	0	42	2490	17
3300024923_4	Freshwater sediment methanotrophic microbial communities from Lake Washington under simulated oxygen tension - Sediment Metagenome 51_LOW8 (SPAdes)	Environmental; Aquatic; Freshwater; Sediment; Unclassified	MQ	Bacteria; Proteobacteria; Betaproteobacteria; Nitrosomonadales; Methylophilaceae; Methylotenera; Methylotenera mobilis	Bacteria; Proteobacteria; Gammaproteobacteria; Betaproteobacteriales; Methylophilaceae; Methylotenera	MetaBAT version 0.32.4, CheckM v1.0.11, GTDB database release 86, GTDB-tk version v0.1.6	IMG_PIPELINE	2018-08-15	97.57	0.43	2571427	2	0	0	39	2467	17
3300024903_2	Freshwater sediment methanotrophic microbial communities from Lake Washington under simulated oxygen tension - Sediment Metagenome 130_HOW14 (SPAdes)	Environmental; Aquatic; Freshwater; Sediment; Unclassified	MQ	Bacteria; Proteobacteria; Betaproteobacteria; Burkholderiales; Comamonadaceae; Acidovorax; Acidovorax soli	Bacteria; Proteobacteria; Gammaproteobacteria; Betaproteobacteriales; Burkholderiaceae; Acidovorax_B; Acidovorax_B soli	MetaBAT version 0.32.4, CheckM v1.0.11, GTDB database release 86, GTDB-tk version v0.1.6	IMG_PIPELINE	2018-08-15	97.46	0.51	3830758	4	0	0	42	3645	41
3300024915_3	Freshwater sediment methanotrophic microbial communities from Lake Washington under simulated oxygen tension - Sediment Metagenome 99_LOW12 (SPAdes)	Environmental; Aquatic; Freshwater; Sediment; Unclassified	MQ	Bacteria; Proteobacteria; Betaproteobacteria; Nitrosomonadales; Methylophilaceae; Methylophilus	Bacteria; Proteobacteria; Gammaproteobacteria; Betaproteobacteriales; Methylophilaceae; Methylophilus	MetaBAT version 0.32.4, CheckM v1.0.11, GTDB database release 86, GTDB-tk version v0.1.6	IMG_PIPELINE	2018-08-15	97.44	0	2873852	2	0	1	36	2774	9
3300024901_2	Freshwater sediment methanotrophic microbial communities from Lake Washington under simulated oxygen tension - Sediment Metagenome 118_HOW13 (SPAdes)	Environmental; Aquatic; Freshwater; Sediment; Unclassified	MQ	Bacteria; Proteobacteria; Betaproteobacteria; Burkholderiales; Comamonadaceae; Acidovorax; Acidovorax soli	Bacteria; Proteobacteria; Gammaproteobacteria; Betaproteobacteriales; Burkholderiaceae; Acidovorax_B; Acidovorax_B soli	MetaBAT version 0.32.4, CheckM v1.0.11, GTDB database release 86, GTDB-tk version v0.1.6	IMG_PIPELINE	2018-08-15	97.23	3.12	4089703	4	0	0	43	4053	207
3300024961_6	Freshwater sediment methanotrophic microbial communities from Lake Washington under simulated oxygen tension - Sediment Metagenome 43_HOW7 (SPAdes)	Environmental; Aquatic; Freshwater; Sediment; Unclassified	MQ	Bacteria; Proteobacteria; Betaproteobacteria; Nitrosomonadales; Methylophilaceae; Methylophilus	Bacteria; Proteobacteria; Gammaproteobacteria; Betaproteobacteriales; Methylophilaceae; Methylophilus; Methylophilus sp1	MetaBAT version 0.32.4, CheckM v1.0.11, GTDB database release 86, GTDB-tk version v0.1.6	IMG_PIPELINE	2018-08-15	97.22	0.03	2906746	2	0	0	36	2812	15
3300024965_5	Freshwater sediment methanotrophic microbial communities from Lake Washington under simulated oxygen tension - Sediment Metagenome 115_HOW13 (SPAdes)	Environmental; Aquatic; Freshwater; Sediment; Unclassified	MQ	Bacteria; Proteobacteria; Betaproteobacteria; Nitrosomonadales; Methylophilaceae; Methylotenera; Methylotenera versatilis	Bacteria; Proteobacteria; Gammaproteobacteria; Betaproteobacteriales; Methylophilaceae; Methylotenera	MetaBAT version 0.32.4, CheckM v1.0.11, GTDB database release 86, GTDB-tk version v0.1.6	IMG_PIPELINE	2018-08-15	97.12	3.42	2936335	1	1	1	32	2926	181
3300024956_2	Freshwater sediment methanotrophic microbial communities from Lake Washington under simulated oxygen tension - Sediment Metagenome 91_HOW11 (SPAdes)	Environmental; Aquatic; Freshwater; Sediment; Unclassified	MQ	Bacteria; Proteobacteria; Betaproteobacteria; Burkholderiales; Oxalobacteraceae	Bacteria; Proteobacteria; Gammaproteobacteria; Betaproteobacteriales; Burkholderiaceae; Massilia	MetaBAT version 0.32.4, CheckM v1.0.11, GTDB database release 86, GTDB-tk version v0.1.6	IMG_PIPELINE	2018-08-15	97.08	2.99	5634074	3	0	1	51	5309	194
3300024912_1	Freshwater sediment methanotrophic microbial communities from Lake Washington under simulated oxygen tension - Sediment Metagenome 45_HOW7 (SPAdes)	Environmental; Aquatic; Freshwater; Sediment; Unclassified	MQ		Bacteria; Proteobacteria; Gammaproteobacteria; Betaproteobacteriales; Burkholderiaceae; Curvibacter_A; Curvibacter_A delicatus	MetaBAT version 0.32.4, CheckM v1.0.11, GTDB database release 86, GTDB-tk version v0.1.6	IMG_PIPELINE	2018-08-15	96.96	1.12	3458808	0	0	0	41	3480	132
3300024901_3	Freshwater sediment methanotrophic microbial communities from Lake Washington under simulated oxygen tension - Sediment Metagenome 118_HOW13 (SPAdes)	Environmental; Aquatic; Freshwater; Sediment; Unclassified	HQ	Bacteria; Bacteroidetes; Chitinophagia; Chitinophagales; Chitinophagaceae	Bacteria; Bacteroidota; Bacteroidia; Chitinophagales; Chitinophagaceae; BSSC1	MetaBAT version 0.32.4, CheckM v1.0.11, GTDB database release 86, GTDB-tk version v0.1.6	IMG_PIPELINE	2018-08-15	96.88	0.77	3906593	1	1	1	37	3634	106
3300024962_2	Freshwater sediment methanotrophic microbial communities from Lake Washington under simulated oxygen tension - Sediment Metagenome 68_HOW9 (SPAdes)	Environmental; Aquatic; Freshwater; Sediment; Unclassified	MQ	Bacteria; Proteobacteria; Betaproteobacteria; Burkholderiales; Comamonadaceae	Bacteria; Proteobacteria; Gammaproteobacteria; Betaproteobacteriales; Burkholderiaceae; SCN-68-22	MetaBAT version 0.32.4, CheckM v1.0.11, GTDB database release 86, GTDB-tk version v0.1.6	IMG_PIPELINE	2018-08-15	96.78	4.62	3875289	1	0	1	41	3793	194
3300024964_1	Freshwater sediment methanotrophic microbial communities from Lake Washington under simulated oxygen tension - Sediment Metagenome 70_HOW9 (SPAdes)	Environmental; Aquatic; Freshwater; Sediment; Unclassified	MQ	Bacteria; Proteobacteria; Betaproteobacteria; Burkholderiales; unclassified	Bacteria; Proteobacteria; Gammaproteobacteria; Betaproteobacteriales; Burkholderiaceae; Paucibacter	MetaBAT version 0.32.4, CheckM v1.0.11, GTDB database release 86, GTDB-tk version v0.1.6	IMG_PIPELINE	2018-08-15	96.69	2.34	5266028	1	0	0	52	4923	79
3300024958_3	Freshwater sediment methanotrophic microbial communities from Lake Washington under simulated oxygen tension - Sediment Metagenome 28_LOW6 (SPAdes)	Environmental; Aquatic; Freshwater; Sediment; Unclassified	HQ	Bacteria; Verrucomicrobia; Opitutae; Opitutales; Opitutaceae	Bacteria; Verrucomicrobiota; Verrucomicrobiae; Opitutales; Opitutaceae; Lacunisphaera	MetaBAT version 0.32.4, CheckM v1.0.11, GTDB database release 86, GTDB-tk version v0.1.6	IMG_PIPELINE	2018-08-15	96.62	1.35	4808055	1	2	1	41	4075	101
3300024965_4	Freshwater sediment methanotrophic microbial communities from Lake Washington under simulated oxygen tension - Sediment Metagenome 115_HOW13 (SPAdes)	Environmental; Aquatic; Freshwater; Sediment; Unclassified	MQ	Bacteria; Bacteroidetes; Flavobacteriia; Flavobacteriales; Flavobacteriaceae; Flavobacterium	Bacteria; Bacteroidota; Bacteroidia; Flavobacteriales; Flavobacteriaceae; Flavobacterium	MetaBAT version 0.32.4, CheckM v1.0.11, GTDB database release 86, GTDB-tk version v0.1.6	IMG_PIPELINE	2018-08-15	96.55	8.62	2932908	0	0	0	34	2791	238
3300024903_1	Freshwater sediment methanotrophic microbial communities from Lake Washington under simulated oxygen tension - Sediment Metagenome 130_HOW14 (SPAdes)	Environmental; Aquatic; Freshwater; Sediment; Unclassified	MQ	Bacteria; Proteobacteria; Betaproteobacteria; Burkholderiales; unclassified	Bacteria; Proteobacteria; Gammaproteobacteria; Betaproteobacteriales; Burkholderiaceae; Paucibacter	MetaBAT version 0.32.4, CheckM v1.0.11, GTDB database release 86, GTDB-tk version v0.1.6	IMG_PIPELINE	2018-08-15	96.38	1.92	5336866	2	pp	0	44	5074	115
3300024976_5	Freshwater sediment methanotrophic microbial communities from Lake Washington under simulated oxygen tension - Sediment Metagenome 16_LOW5 (SPAdes)	Environmental; Aquatic; Freshwater; Sediment; Unclassified	MQ	Bacteria; Proteobacteria; Gammaproteobacteria	Bacteria; Proteobacteria; Gammaproteobacteria; Xanthomonadales; Xanthomonadaceae; Arenimonas	MetaBAT version 0.32.4, CheckM v1.0.11, GTDB database release 86, GTDB-tk version v0.1.6	IMG_PIPELINE	2018-08-15	96.18	3.81	3318576	0	0	0	40	3302	200
3300024903_6	Freshwater sediment methanotrophic microbial communities from Lake Washington under simulated oxygen tension - Sediment Metagenome 130_HOW14 (SPAdes)	Environmental; Aquatic; Freshwater; Sediment; Unclassified	MQ	Bacteria; Proteobacteria; Betaproteobacteria; Nitrosomonadales; Methylophilaceae; Methylophilus	Bacteria; Proteobacteria; Gammaproteobacteria; Betaproteobacteriales; Methylophilaceae; Methylophilus	MetaBAT version 0.32.4, CheckM v1.0.11, GTDB database release 86, GTDB-tk version v0.1.6	IMG_PIPELINE	2018-08-15	96.15	0	2627305	0	0	0	31	2535	10
3300024911_4	Freshwater sediment methanotrophic microbial communities from Lake Washington under simulated oxygen tension - Sediment Metagenome 109_LOW13 (SPAdes)	Environmental; Aquatic; Freshwater; Sediment; Unclassified	MQ	Bacteria; Proteobacteria; Gammaproteobacteria; Lysobacterales; Lysobacteraceae; Thermomonas; Thermomonas fusca	Bacteria; Proteobacteria; Gammaproteobacteria; Xanthomonadales; Xanthomonadaceae; Thermomonas	MetaBAT version 0.32.4, CheckM v1.0.11, GTDB database release 86, GTDB-tk version v0.1.6	IMG_PIPELINE	2018-08-15	96.13	1.03	2600242	1	0	0	38	2452	84
3300024945_6	Freshwater sediment methanotrophic microbial communities from Lake Washington under simulated oxygen tension - Sediment Metagenome 104_HOW12 (SPAdes)	Environmental; Aquatic; Freshwater; Sediment; Unclassified	MQ	Bacteria; Bacteroidetes; Flavobacteriia; Flavobacteriales; Flavobacteriaceae; Flavobacterium	Bacteria; Bacteroidota; Bacteroidia; Flavobacteriales; Flavobacteriaceae; Flavobacterium	MetaBAT version 0.32.4, CheckM v1.0.11, GTDB database release 86, GTDB-tk version v0.1.6	IMG_PIPELINE	2018-08-15	96.07	5.06	3027031	2	0	0	30	2790	124
3300024957_1	Freshwater sediment methanotrophic microbial communities from Lake Washington under simulated oxygen tension - Sediment Metagenome 62_LOW9 (SPAdes)	Environmental; Aquatic; Freshwater; Sediment; Unclassified	MQ	Bacteria; Bacteroidetes; Chitinophagia; Chitinophagales; Chitinophagaceae	Bacteria; Bacteroidota; Bacteroidia; Chitinophagales; Chitinophagaceae; BSSC1	MetaBAT version 0.32.4, CheckM v1.0.11, GTDB database release 86, GTDB-tk version v0.1.6	IMG_PIPELINE	2018-08-15	95.57	2.22	4053822	1	1	0	37	3794	106
3300024954_4	Freshwater sediment methanotrophic microbial communities from Lake Washington under simulated oxygen tension - Sediment Metagenome 55_HOW8 (SPAdes)	Environmental; Aquatic; Freshwater; Sediment; Unclassified	HQ	Bacteria; Proteobacteria; Betaproteobacteria; Nitrosomonadales; Methylophilaceae	Bacteria; Proteobacteria; Gammaproteobacteria; Betaproteobacteriales; Methylophilaceae; Methylopumilus_A	MetaBAT version 0.32.4, CheckM v1.0.11, GTDB database release 86, GTDB-tk version v0.1.6	IMG_PIPELINE	2018-08-15	95.57	1.07	2869748	1	1	1	39	2883	138
3300024951_4	Freshwater sediment methanotrophic microbial communities from Lake Washington under simulated oxygen tension - Sediment Metagenome 93_HOW11 (SPAdes)	Environmental; Aquatic; Freshwater; Sediment; Unclassified	MQ	Bacteria; Proteobacteria; Betaproteobacteria; Nitrosomonadales; Methylophilaceae; Methylophilus; Methylophilus sp. 5	Bacteria; Proteobacteria; Gammaproteobacteria; Betaproteobacteriales; Methylophilaceae; Methylophilus	MetaBAT version 0.32.4, CheckM v1.0.11, GTDB database release 86, GTDB-tk version v0.1.6	IMG_PIPELINE	2018-08-15	95.53	0	2785116	2	0	0	37	2679	12
3300024921_2	Freshwater sediment methanotrophic microbial communities from Lake Washington under simulated oxygen tension - Sediment Metagenome 33_HOW6 (SPAdes)	Environmental; Aquatic; Freshwater; Sediment; Unclassified	MQ	Bacteria; Proteobacteria; Betaproteobacteria; Burkholderiales; Oxalobacteraceae	Bacteria; Proteobacteria; Gammaproteobacteria; Betaproteobacteriales; Burkholderiaceae; Massilia	MetaBAT version 0.32.4, CheckM v1.0.11, GTDB database release 86, GTDB-tk version v0.1.6	IMG_PIPELINE	2018-08-15	95.52	3.05	4796632	3	0	0	46	4694	347
3300024948_2	Freshwater sediment methanotrophic microbial communities from Lake Washington under simulated oxygen tension - Sediment Metagenome 57_HOW8 (SPAdes)	Environmental; Aquatic; Freshwater; Sediment; Unclassified	MQ	Bacteria; Proteobacteria; Gammaproteobacteria; Methylococcales; Methylococcaceae	Bacteria; Proteobacteria; Gammaproteobacteria; Methylococcales; Methylomonadaceae; Methylosarcina; Methylosarcina lacus	MetaBAT version 0.32.4, CheckM v1.0.11, GTDB database release 86, GTDB-tk version v0.1.6	IMG_PIPELINE	2018-08-15	95.42	1.18	4341715	0	0	0	42	4048	123
3300024901_6	Freshwater sediment methanotrophic microbial communities from Lake Washington under simulated oxygen tension - Sediment Metagenome 118_HOW13 (SPAdes)	Environmental; Aquatic; Freshwater; Sediment; Unclassified	MQ	Bacteria; Proteobacteria; Betaproteobacteria; Nitrosomonadales; Methylophilaceae; Methylophilus	Bacteria; Proteobacteria; Gammaproteobacteria; Betaproteobacteriales; Methylophilaceae; Methylophilus	MetaBAT version 0.32.4, CheckM v1.0.11, GTDB database release 86, GTDB-tk version v0.1.6	IMG_PIPELINE	2018-08-15	95.37	0.25	2670319	1	0	0	37	2588	33
3300024971_7	Freshwater sediment methanotrophic microbial communities from Lake Washington under simulated oxygen tension - Sediment Metagenome 19_HOW5 (SPAdes)	Environmental; Aquatic; Freshwater; Sediment; Unclassified	MQ	Bacteria; Proteobacteria; Betaproteobacteria; Nitrosomonadales; Methylophilaceae; Methylophilus	Bacteria; Proteobacteria; Gammaproteobacteria; Betaproteobacteriales; Methylophilaceae; Methylophilus	MetaBAT version 0.32.4, CheckM v1.0.11, GTDB database release 86, GTDB-tk version v0.1.6	IMG_PIPELINE	2018-08-15	95.3	1.09	2779197	2	0	0	37	2692	15
3300024972_2	Freshwater sediment methanotrophic microbial communities from Lake Washington under simulated oxygen tension - Sediment Metagenome 10_HOW4 (SPAdes)	Environmental; Aquatic; Freshwater; Sediment; Unclassified	MQ	Bacteria; Bacteroidetes	Bacteria; Bacteroidota; Bacteroidia; AKYH767; 2-12-FULL-35-15; 2-12-FULL-35-15	MetaBAT version 0.32.4, CheckM v1.0.11, GTDB database release 86, GTDB-tk version v0.1.6	IMG_PIPELINE	2018-08-15	95.24	1.43	3424934	1	0	1	29	3070	128
3300024918_2	Freshwater sediment methanotrophic microbial communities from Lake Washington under simulated oxygen tension - Sediment Metagenome 58_HOW8 (SPAdes)	Environmental; Aquatic; Freshwater; Sediment; Unclassified	MQ	Bacteria; Proteobacteria; Gammaproteobacteria; Methylococcales; Methylococcaceae; Methylosarcina; Methylosarcina lacus	Bacteria; Proteobacteria; Gammaproteobacteria; Methylococcales; Methylomonadaceae; Methylosarcina; Methylosarcina lacus	MetaBAT version 0.32.4, CheckM v1.0.11, GTDB database release 86, GTDB-tk version v0.1.6	IMG_PIPELINE	2018-08-15	95.08	0.84	4019535	0	0	0	42	3822	35
3300024906_1	Freshwater sediment methanotrophic microbial communities from Lake Washington under simulated oxygen tension - Sediment Metagenome 80_HOW10 (SPAdes)	Environmental; Aquatic; Freshwater; Sediment; Unclassified	MQ	Bacteria; Proteobacteria; Gammaproteobacteria; Methylococcales; Methylococcaceae; Methylobacter; Methylobacter tundripaludum	Bacteria; Proteobacteria; Gammaproteobacteria; Methylococcales; Methylomonadaceae; Methylobacter_A	MetaBAT version 0.32.4, CheckM v1.0.11, GTDB database release 86, GTDB-tk version v0.1.6	IMG_PIPELINE	2018-08-15	94.97	4.75	5033441	4	1	0	37	5017	336
3300024964_5	Freshwater sediment methanotrophic microbial communities from Lake Washington under simulated oxygen tension - Sediment Metagenome 70_HOW9 (SPAdes)	Environmental; Aquatic; Freshwater; Sediment; Unclassified	MQ	Bacteria; Proteobacteria; Betaproteobacteria; Burkholderiales; Comamonadaceae; Polaromonas	Bacteria; Proteobacteria; Gammaproteobacteria; Betaproteobacteriales; Burkholderiaceae; Polaromonas	MetaBAT version 0.32.4, CheckM v1.0.11, GTDB database release 86, GTDB-tk version v0.1.6	IMG_PIPELINE	2018-08-15	94.95	7.36	4350997	2	2	1	43	4389	201
3300024964_8	Freshwater sediment methanotrophic microbial communities from Lake Washington under simulated oxygen tension - Sediment Metagenome 70_HOW9 (SPAdes)	Environmental; Aquatic; Freshwater; Sediment; Unclassified	HQ	Bacteria; Proteobacteria	Bacteria; Proteobacteria; Gammaproteobacteria; Thiotrichales	MetaBAT version 0.32.4, CheckM v1.0.11, GTDB database release 86, GTDB-tk version v0.1.6	IMG_PIPELINE	2018-08-15	94.83	0	1909550	1	1	1	39	1810	15
3300024921_8	Freshwater sediment methanotrophic microbial communities from Lake Washington under simulated oxygen tension - Sediment Metagenome 33_HOW6 (SPAdes)	Environmental; Aquatic; Freshwater; Sediment; Unclassified	MQ	Bacteria	Bacteria; Proteobacteria; Gammaproteobacteria; Thiotrichales	MetaBAT version 0.32.4, CheckM v1.0.11, GTDB database release 86, GTDB-tk version v0.1.6	IMG_PIPELINE	2018-08-15	94.83	0	1905802	1	0	0	37	1804	10
3300024960_3	Freshwater sediment methanotrophic microbial communities from Lake Washington under simulated oxygen tension - Sediment Metagenome 25_LOW6 (SPAdes)	Environmental; Aquatic; Freshwater; Sediment; Unclassified	HQ	Bacteria; Proteobacteria; Betaproteobacteria; Rhodocyclales	Bacteria; Proteobacteria; Gammaproteobacteria; Betaproteobacteriales; Rhodocyclaceae; Sulfuritalea	MetaBAT version 0.32.4, CheckM v1.0.11, GTDB database release 86, GTDB-tk version v0.1.6	IMG_PIPELINE	2018-08-15	94.81	2.72	3567186	1	1	1	44	3657	252
3300024909_2	Freshwater sediment methanotrophic microbial communities from Lake Washington under simulated oxygen tension - Sediment Metagenome 105_HOW12 (SPAdes)	Environmental; Aquatic; Freshwater; Sediment; Unclassified	MQ	Bacteria; Proteobacteria; Gammaproteobacteria; Methylococcales; Methylococcaceae; Methylobacter; Methylobacter tundripaludum	Bacteria; Proteobacteria; Gammaproteobacteria; Methylococcales; Methylomonadaceae; Methylobacter_A; Methylobacter_A tundripaludum	MetaBAT version 0.32.4, CheckM v1.0.11, GTDB database release 86, GTDB-tk version v0.1.6	IMG_PIPELINE	2018-08-15	94.51	1.06	4131097	2	0	0	38	3922	53
3300024948_4	Freshwater sediment methanotrophic microbial communities from Lake Washington under simulated oxygen tension - Sediment Metagenome 57_HOW8 (SPAdes)	Environmental; Aquatic; Freshwater; Sediment; Unclassified	MQ	Bacteria; Bacteroidetes; Flavobacteriia; Flavobacteriales; Flavobacteriaceae; Flavobacterium	Bacteria; Bacteroidota; Bacteroidia; Flavobacteriales; Flavobacteriaceae; Flavobacterium	MetaBAT version 0.32.4, CheckM v1.0.11, GTDB database release 86, GTDB-tk version v0.1.6	IMG_PIPELINE	2018-08-15	94.41	2.32	3519384	1	0	0	54	3508	267
3300024976_6	Freshwater sediment methanotrophic microbial communities from Lake Washington under simulated oxygen tension - Sediment Metagenome 16_LOW5 (SPAdes)	Environmental; Aquatic; Freshwater; Sediment; Unclassified	MQ	Bacteria; Proteobacteria; Betaproteobacteria; Nitrosomonadales; Methylophilaceae; Methylotenera; Methylotenera mobilis	Bacteria; Proteobacteria; Gammaproteobacteria; Betaproteobacteriales; Methylophilaceae; Methylotenera	MetaBAT version 0.32.4, CheckM v1.0.11, GTDB database release 86, GTDB-tk version v0.1.6	IMG_PIPELINE	2018-08-15	94.41	1.24	2400850	2	0	0	41	2394	166
3300024960_1	Freshwater sediment methanotrophic microbial communities from Lake Washington under simulated oxygen tension - Sediment Metagenome 25_LOW6 (SPAdes)	Environmental; Aquatic; Freshwater; Sediment; Unclassified	MQ	Bacteria; Proteobacteria	Bacteria; Myxococcota; Polyangia; Polyangiales; Ga0077539	MetaBAT version 0.32.4, CheckM v1.0.11, GTDB database release 86, GTDB-tk version v0.1.6	IMG_PIPELINE	2018-08-15	94.3	3.32	8922127	2	0	0	46	7617	279
3300024892_1	Freshwater sediment methanotrophic microbial communities from Lake Washington under simulated oxygen tension - Sediment Metagenome 7_HOW4 (SPAdes)	Environmental; Aquatic; Freshwater; Sediment; Unclassified	MQ	Bacteria; Proteobacteria; Betaproteobacteria; Burkholderiales; Comamonadaceae	Bacteria; Proteobacteria; Gammaproteobacteria; Betaproteobacteriales; Burkholderiaceae; Rhodoferax	MetaBAT version 0.32.4, CheckM v1.0.11, GTDB database release 86, GTDB-tk version v0.1.6	IMG_PIPELINE	2018-08-15	94.19	0.03	4909540	1	0	1	36	4649	56
3300024937_4	Freshwater sediment methanotrophic microbial communities from Lake Washington under simulated oxygen tension - Sediment Metagenome 39_LOW7 (SPAdes)	Environmental; Aquatic; Freshwater; Sediment; Unclassified	MQ		Bacteria; Proteobacteria; Gammaproteobacteria; Betaproteobacteriales; Burkholderiaceae; Curvibacter_A	MetaBAT version 0.32.4, CheckM v1.0.11, GTDB database release 86, GTDB-tk version v0.1.6	IMG_PIPELINE	2018-08-15	94.16	2.22	3094614	0	0	0	37	3105	112
3300024908_4	Freshwater sediment methanotrophic microbial communities from Lake Washington under simulated oxygen tension - Sediment Metagenome 111_LOW13 (SPAdes)	Environmental; Aquatic; Freshwater; Sediment; Unclassified	MQ	Bacteria; Bacteroidetes	Bacteria; Bacteroidota; Bacteroidia; Sphingobacteriales	MetaBAT version 0.32.4, CheckM v1.0.11, GTDB database release 86, GTDB-tk version v0.1.6	IMG_PIPELINE	2018-08-15	93.62	0	2684430	1	0	1	25	2481	142
3300024901_4	Freshwater sediment methanotrophic microbial communities from Lake Washington under simulated oxygen tension - Sediment Metagenome 118_HOW13 (SPAdes)	Environmental; Aquatic; Freshwater; Sediment; Unclassified	MQ	Bacteria; Proteobacteria; Betaproteobacteria; Nitrosomonadales; Methylophilaceae; Methylophilus	Bacteria; Proteobacteria; Gammaproteobacteria; Betaproteobacteriales; Methylophilaceae; Methylophilus	MetaBAT version 0.32.4, CheckM v1.0.11, GTDB database release 86, GTDB-tk version v0.1.6	IMG_PIPELINE	2018-08-15	93.58	0.43	2806598	0	0	0	32	2754	74
3300024948_3	Freshwater sediment methanotrophic microbial communities from Lake Washington under simulated oxygen tension - Sediment Metagenome 57_HOW8 (SPAdes)	Environmental; Aquatic; Freshwater; Sediment; Unclassified	MQ	Bacteria; Bacteroidetes	Bacteria; Bacteroidota; Bacteroidia; AKYH767; b-17BO; UBA4416	MetaBAT version 0.32.4, CheckM v1.0.11, GTDB database release 86, GTDB-tk version v0.1.6	IMG_PIPELINE	2018-08-15	93.57	2.06	3612726	2	0	0	32	3136	81
3300024940_1	Freshwater sediment methanotrophic microbial communities from Lake Washington under simulated oxygen tension - Sediment Metagenome 37_LOW7 (SPAdes)	Environmental; Aquatic; Freshwater; Sediment; Unclassified	HQ	Bacteria; Proteobacteria; Betaproteobacteria; Rhodocyclales	Bacteria; Proteobacteria; Gammaproteobacteria; Betaproteobacteriales; Rhodocyclaceae; Sulfuritalea	MetaBAT version 0.32.4, CheckM v1.0.11, GTDB database release 86, GTDB-tk version v0.1.6	IMG_PIPELINE	2018-08-15	93.56	2.93	3580694	1	1	1	43	3668	238
3300024920_2	Freshwater sediment methanotrophic microbial communities from Lake Washington under simulated oxygen tension - Sediment Metagenome 129_HOW14 (SPAdes)	Environmental; Aquatic; Freshwater; Sediment; Unclassified	MQ	Bacteria; Verrucomicrobia; Opitutae; Opitutales; Opitutaceae; Opitutus	Bacteria; Verrucomicrobiota; Verrucomicrobiae; Opitutales; Opitutaceae; Lacunisphaera	MetaBAT version 0.32.4, CheckM v1.0.11, GTDB database release 86, GTDB-tk version v0.1.6	IMG_PIPELINE	2018-08-15	93.49	1.39	4644898	0	0	0	39	4284	378
3300024965_6	Freshwater sediment methanotrophic microbial communities from Lake Washington under simulated oxygen tension - Sediment Metagenome 115_HOW13 (SPAdes)	Environmental; Aquatic; Freshwater; Sediment; Unclassified	MQ	Bacteria; Proteobacteria; Betaproteobacteria; Nitrosomonadales; Methylophilaceae; Methylophilus	Bacteria; Proteobacteria; Gammaproteobacteria; Betaproteobacteriales; Methylophilaceae; Methylophilus	MetaBAT version 0.32.4, CheckM v1.0.11, GTDB database release 86, GTDB-tk version v0.1.6	IMG_PIPELINE	2018-08-15	93.47	0	2689354	2	0	0	28	2581	6
3300024924_2	Freshwater sediment methanotrophic microbial communities from Lake Washington under simulated oxygen tension - Sediment Metagenome 76_LOW10 (SPAdes)	Environmental; Aquatic; Freshwater; Sediment; Unclassified	MQ	Bacteria; Proteobacteria; Betaproteobacteria; Burkholderiales; Oxalobacteraceae; Noviherbaspirillum	Bacteria; Proteobacteria; Gammaproteobacteria; Betaproteobacteriales; Burkholderiaceae; Noviherbaspirillum	MetaBAT version 0.32.4, CheckM v1.0.11, GTDB database release 86, GTDB-tk version v0.1.6	IMG_PIPELINE	2018-08-15	93.46	4.02	4741263	0	0	0	44	4840	290
3300024906_2	Freshwater sediment methanotrophic microbial communities from Lake Washington under simulated oxygen tension - Sediment Metagenome 80_HOW10 (SPAdes)	Environmental; Aquatic; Freshwater; Sediment; Unclassified	HQ	Bacteria; Bacteroidetes	Bacteria; Bacteroidota; Bacteroidia; AKYH767; b-17BO; UBA4416	MetaBAT version 0.32.4, CheckM v1.0.11, GTDB database release 86, GTDB-tk version v0.1.6	IMG_PIPELINE	2018-08-15	93.1	1.83	3590980	1	1	1	32	3243	252
3300024939_2	Freshwater sediment methanotrophic microbial communities from Lake Washington under simulated oxygen tension - Sediment Metagenome 44_HOW7 (SPAdes)	Environmental; Aquatic; Freshwater; Sediment; Unclassified	MQ	Bacteria; Proteobacteria; Betaproteobacteria; Burkholderiales; unclassified	Bacteria; Proteobacteria; Gammaproteobacteria; Betaproteobacteriales; Burkholderiaceae; Paucibacter	MetaBAT version 0.32.4, CheckM v1.0.11, GTDB database release 86, GTDB-tk version v0.1.6	IMG_PIPELINE	2018-08-15	93.07	1.82	4765512	1	0	0	36	4719	339
3300024956_5	Freshwater sediment methanotrophic microbial communities from Lake Washington under simulated oxygen tension - Sediment Metagenome 91_HOW11 (SPAdes)	Environmental; Aquatic; Freshwater; Sediment; Unclassified	HQ	Bacteria; Proteobacteria; Oligoflexia; Bacteriovoracales; Bacteriovoracaceae; Bacteriovorax; Bacteriovorax stolpii	Bacteria; Bdellovibrionota; Bacteriovoracia; Bacteriovoracales; Bacteriovoracaceae; UBA6153	MetaBAT version 0.32.4, CheckM v1.0.11, GTDB database release 86, GTDB-tk version v0.1.6	IMG_PIPELINE	2018-08-15	93.01	2.68	3851835	1	1	1	34	3826	11
3300024945_2	Freshwater sediment methanotrophic microbial communities from Lake Washington under simulated oxygen tension - Sediment Metagenome 104_HOW12 (SPAdes)	Environmental; Aquatic; Freshwater; Sediment; Unclassified	MQ	Bacteria; Proteobacteria; Oligoflexia; Bacteriovoracales; Bacteriovoracaceae; Bacteriovorax; Bacteriovorax stolpii	Bacteria; Bdellovibrionota; Bacteriovoracia; Bacteriovoracales; Bacteriovoracaceae; UBA6153	MetaBAT version 0.32.4, CheckM v1.0.11, GTDB database release 86, GTDB-tk version v0.1.6	IMG_PIPELINE	2018-08-15	93.01	2.68	3900556	2	0	0	33	3874	14
3300024964_3	Freshwater sediment methanotrophic microbial communities from Lake Washington under simulated oxygen tension - Sediment Metagenome 70_HOW9 (SPAdes)	Environmental; Aquatic; Freshwater; Sediment; Unclassified	MQ	Bacteria; Proteobacteria; Gammaproteobacteria; Methylococcales; Methylococcaceae	Bacteria; Proteobacteria; Gammaproteobacteria; Methylococcales; Methylomonadaceae	MetaBAT version 0.32.4, CheckM v1.0.11, GTDB database release 86, GTDB-tk version v0.1.6	IMG_PIPELINE	2018-08-15	92.59	3.09	4866345	2	1	0	37	4745	400
3300024962_4	Freshwater sediment methanotrophic microbial communities from Lake Washington under simulated oxygen tension - Sediment Metagenome 68_HOW9 (SPAdes)	Environmental; Aquatic; Freshwater; Sediment; Unclassified	MQ	Bacteria; Proteobacteria; Gammaproteobacteria; Methylococcales; Methylococcaceae; Methylosarcina; Methylosarcina lacus	Bacteria; Proteobacteria; Gammaproteobacteria; Methylococcales; Methylomonadaceae; Methylosarcina; Methylosarcina lacus	MetaBAT version 0.32.4, CheckM v1.0.11, GTDB database release 86, GTDB-tk version v0.1.6	IMG_PIPELINE	2018-08-15	92.53	2.15	3350045	0	0	0	41	3333	317
3300024980_1	Freshwater sediment methanotrophic microbial communities from Lake Washington under simulated oxygen tension - Sediment Metagenome 14_LOW5 (SPAdes)	Environmental; Aquatic; Freshwater; Sediment; Unclassified	MQ	Bacteria; Proteobacteria	Bacteria; Myxococcota; Polyangia; Polyangiales; Ga0077539	MetaBAT version 0.32.4, CheckM v1.0.11, GTDB database release 86, GTDB-tk version v0.1.6	IMG_PIPELINE	2018-08-15	92.33	2.6	8504387	3	0	0	44	7118	139
3300024892_4	Freshwater sediment methanotrophic microbial communities from Lake Washington under simulated oxygen tension - Sediment Metagenome 7_HOW4 (SPAdes)	Environmental; Aquatic; Freshwater; Sediment; Unclassified	MQ	Bacteria; Bacteroidetes; Flavobacteriia; Flavobacteriales; Flavobacteriaceae; Flavobacterium	Bacteria; Bacteroidota; Bacteroidia; Flavobacteriales; Flavobacteriaceae; Flavobacterium	MetaBAT version 0.32.4, CheckM v1.0.11, GTDB database release 86, GTDB-tk version v0.1.6	IMG_PIPELINE	2018-08-15	92	6.31	2821337	1	0	0	31	2827	291
3300024926_3	Freshwater sediment methanotrophic microbial communities from Lake Washington under simulated oxygen tension - Sediment Metagenome 40_LOW7 (SPAdes)	Environmental; Aquatic; Freshwater; Sediment; Unclassified	MQ	Bacteria; Verrucomicrobia; Opitutae; Opitutales; Opitutaceae; Opitutus; Opitutus sp. GAS368	Bacteria; Verrucomicrobiota; Verrucomicrobiae; Opitutales; Opitutaceae; Lacunisphaera	MetaBAT version 0.32.4, CheckM v1.0.11, GTDB database release 86, GTDB-tk version v0.1.6	IMG_PIPELINE	2018-08-15	91.86	2.84	3569481	0	0	0	42	3189	128
3300024961_3	Freshwater sediment methanotrophic microbial communities from Lake Washington under simulated oxygen tension - Sediment Metagenome 43_HOW7 (SPAdes)	Environmental; Aquatic; Freshwater; Sediment; Unclassified	MQ	Bacteria; Proteobacteria; Gammaproteobacteria; Methylococcales; Methylococcaceae; Methylobacter; Methylobacter luteus	Bacteria; Proteobacteria; Gammaproteobacteria; Methylococcales; Methylomonadaceae; Methylobacter	MetaBAT version 0.32.4, CheckM v1.0.11, GTDB database release 86, GTDB-tk version v0.1.6	IMG_PIPELINE	2018-08-15	91.32	2.13	4218447	0	0	0	35	4011	99
3300024931_5	Freshwater sediment methanotrophic microbial communities from Lake Washington under simulated oxygen tension - Sediment Metagenome 49_LOW8 (SPAdes)	Environmental; Aquatic; Freshwater; Sediment; Unclassified	MQ	Bacteria; Proteobacteria; Betaproteobacteria; Nitrosomonadales; Methylophilaceae; Methylotenera; Methylotenera mobilis	Bacteria; Proteobacteria; Gammaproteobacteria; Betaproteobacteriales; Methylophilaceae; Methylotenera; Methylotenera mobilis	MetaBAT version 0.32.4, CheckM v1.0.11, GTDB database release 86, GTDB-tk version v0.1.6	IMG_PIPELINE	2018-08-15	91.3	5.23	2805554	2	0	0	37	2853	213
3300024969_3	Freshwater sediment methanotrophic microbial communities from Lake Washington under simulated oxygen tension - Sediment Metagenome 26_LOW6 (SPAdes)	Environmental; Aquatic; Freshwater; Sediment; Unclassified	MQ	Bacteria; Verrucomicrobia; Opitutae; Opitutales; Opitutaceae; Lacunisphaera; Lacunisphaera limnophila	Bacteria; Verrucomicrobiota; Verrucomicrobiae; Opitutales; Opitutaceae; Lacunisphaera	MetaBAT version 0.32.4, CheckM v1.0.11, GTDB database release 86, GTDB-tk version v0.1.6	IMG_PIPELINE	2018-08-15	91.08	4.05	4894357	0	0	0	43	4295	275
3300024922_2	Freshwater sediment methanotrophic microbial communities from Lake Washington under simulated oxygen tension - Sediment Metagenome 106_HOW12 (SPAdes)	Environmental; Aquatic; Freshwater; Sediment; Unclassified	MQ	Bacteria; Proteobacteria; Betaproteobacteria; Burkholderiales; Comamonadaceae; Acidovorax; Acidovorax soli	Bacteria; Proteobacteria; Gammaproteobacteria; Betaproteobacteriales; Burkholderiaceae; Acidovorax_B; Acidovorax_B soli	MetaBAT version 0.32.4, CheckM v1.0.11, GTDB database release 86, GTDB-tk version v0.1.6	IMG_PIPELINE	2018-08-15	90.97	3.62	3404679	1	0	0	34	3418	270
3300024950_3	Freshwater sediment methanotrophic microbial communities from Lake Washington under simulated oxygen tension - Sediment Metagenome 103_HOW12 (SPAdes)	Environmental; Aquatic; Freshwater; Sediment; Unclassified	HQ		Bacteria; Bdellovibrionota; Bacteriovoracia; Bacteriovoracales; Bacteriovoracaceae; UBA6153	MetaBAT version 0.32.4, CheckM v1.0.11, GTDB database release 86, GTDB-tk version v0.1.6	IMG_PIPELINE	2018-08-15	90.62	2.68	3800960	1	1	1	33	3800	10
3300024946_1	Freshwater sediment methanotrophic microbial communities from Lake Washington under simulated oxygen tension - Sediment Metagenome 32_HOW6 (SPAdes)	Environmental; Aquatic; Freshwater; Sediment; Unclassified	MQ	Bacteria	Bacteria; Bdellovibrionota; Bacteriovoracia; Bacteriovoracales; Bacteriovoracaceae; UBA4096	MetaBAT version 0.32.4, CheckM v1.0.11, GTDB database release 86, GTDB-tk version v0.1.6	IMG_PIPELINE	2018-08-15	90.33	0.89	3636490	1	0	1	34	3719	7
3300024972_5	Freshwater sediment methanotrophic microbial communities from Lake Washington under simulated oxygen tension - Sediment Metagenome 10_HOW4 (SPAdes)	Environmental; Aquatic; Freshwater; Sediment; Unclassified	MQ	Bacteria; Bacteroidetes; Flavobacteriia; Flavobacteriales; Crocinitomicaceae	Bacteria; Bacteroidota; Bacteroidia; Flavobacteriales; Crocinitomicaceae	MetaBAT version 0.32.4, CheckM v1.0.11, GTDB database release 86, GTDB-tk version v0.1.6	IMG_PIPELINE	2018-08-15	90.23	0.27	2976053	1	1	1	26	2755	262
3300024937_1	Freshwater sediment methanotrophic microbial communities from Lake Washington under simulated oxygen tension - Sediment Metagenome 39_LOW7 (SPAdes)	Environmental; Aquatic; Freshwater; Sediment; Unclassified	MQ	Bacteria	Bacteria; Myxococcota; Polyangia; Polyangiales; Ga0077539	MetaBAT version 0.32.4, CheckM v1.0.11, GTDB database release 86, GTDB-tk version v0.1.6	IMG_PIPELINE	2018-08-15	90.11	2.6	8044689	3	0	0	44	6632	126
3300024892_2	Freshwater sediment methanotrophic microbial communities from Lake Washington under simulated oxygen tension - Sediment Metagenome 7_HOW4 (SPAdes)	Environmental; Aquatic; Freshwater; Sediment; Unclassified	MQ	Bacteria; Proteobacteria; Oligoflexia; Bacteriovoracales; Bacteriovoracaceae; Bacteriovorax; Bacteriovorax stolpii	Bacteria; Bdellovibrionota; Bacteriovoracia; Bacteriovoracales; Bacteriovoracaceae; UBA6153	MetaBAT version 0.32.4, CheckM v1.0.11, GTDB database release 86, GTDB-tk version v0.1.6	IMG_PIPELINE	2018-08-15	89.88	4.02	3970613	1	0	0	32	4118	253
3300024946_4	Freshwater sediment methanotrophic microbial communities from Lake Washington under simulated oxygen tension - Sediment Metagenome 32_HOW6 (SPAdes)	Environmental; Aquatic; Freshwater; Sediment; Unclassified	MQ	Bacteria; Proteobacteria; Betaproteobacteria; Nitrosomonadales; Methylophilaceae; Methylotenera; Methylotenera mobilis	Bacteria; Proteobacteria; Gammaproteobacteria; Betaproteobacteriales; Methylophilaceae; Methylotenera; Methylotenera mobilis	MetaBAT version 0.32.4, CheckM v1.0.11, GTDB database release 86, GTDB-tk version v0.1.6	IMG_PIPELINE	2018-08-15	89.72	5.03	2652456	0	0	0	39	2839	292
3300024964_4	Freshwater sediment methanotrophic microbial communities from Lake Washington under simulated oxygen tension - Sediment Metagenome 70_HOW9 (SPAdes)	Environmental; Aquatic; Freshwater; Sediment; Unclassified	MQ	Bacteria; Proteobacteria; Betaproteobacteria; Burkholderiales; Comamonadaceae	Bacteria; Proteobacteria; Gammaproteobacteria; Betaproteobacteriales; Burkholderiaceae; Rhodoferax	MetaBAT version 0.32.4, CheckM v1.0.11, GTDB database release 86, GTDB-tk version v0.1.6	IMG_PIPELINE	2018-08-15	89.55	1.82	4865047	0	0	0	29	4722	254
3300024975_5	Freshwater sediment methanotrophic microbial communities from Lake Washington under simulated oxygen tension - Sediment Metagenome 79_HOW10 (SPAdes)	Environmental; Aquatic; Freshwater; Sediment; Unclassified	MQ	Bacteria; Bacteroidetes; Flavobacteriia; Flavobacteriales; Flavobacteriaceae; Flavobacterium	Bacteria; Bacteroidota; Bacteroidia; Flavobacteriales; Flavobacteriaceae; Flavobacterium	MetaBAT version 0.32.4, CheckM v1.0.11, GTDB database release 86, GTDB-tk version v0.1.6	IMG_PIPELINE	2018-08-15	89.39	4.77	3788240	2	0	2	43	3390	180
3300024934_1	Freshwater sediment methanotrophic microbial communities from Lake Washington under simulated oxygen tension - Sediment Metagenome 74_LOW10 (SPAdes)	Environmental; Aquatic; Freshwater; Sediment; Unclassified	MQ	Bacteria; Proteobacteria; Betaproteobacteria; Burkholderiales; Comamonadaceae; Acidovorax; Acidovorax sp. Root70	Bacteria; Proteobacteria; Gammaproteobacteria; Betaproteobacteriales; Burkholderiaceae; Acidovorax; GCF_001428225.1	MetaBAT version 0.32.4, CheckM v1.0.11, GTDB database release 86, GTDB-tk version v0.1.6	IMG_PIPELINE	2018-08-15	89.35	2.08	4625194	0	0	0	47	4497	274
3300024897_1	Freshwater sediment methanotrophic microbial communities from Lake Washington under simulated oxygen tension - Sediment Metagenome 110_LOW13 (SPAdes)	Environmental; Aquatic; Freshwater; Sediment; Unclassified	MQ	Bacteria; Proteobacteria; Gammaproteobacteria; Methylococcales; Methylococcaceae; Methylobacter; Methylobacter tundripaludum	Bacteria; Proteobacteria; Gammaproteobacteria; Methylococcales; Methylomonadaceae; Methylobacter_A	MetaBAT version 0.32.4, CheckM v1.0.11, GTDB database release 86, GTDB-tk version v0.1.6	IMG_PIPELINE	2018-08-15	88.99	0.38	4863777	3	0	0	32	4584	86
3300024935_7	Freshwater sediment methanotrophic microbial communities from Lake Washington under simulated oxygen tension - Sediment Metagenome 116_HOW13 (SPAdes)	Environmental; Aquatic; Freshwater; Sediment; Unclassified	MQ	Bacteria; Proteobacteria; Betaproteobacteria; Nitrosomonadales; Methylophilaceae; Methylophilus; Methylophilus sp. 5	Bacteria; Proteobacteria; Gammaproteobacteria; Betaproteobacteriales; Methylophilaceae; Methylophilus	MetaBAT version 0.32.4, CheckM v1.0.11, GTDB database release 86, GTDB-tk version v0.1.6	IMG_PIPELINE	2018-08-15	88.96	1.28	2643922	1	0	1	37	2634	106
3300024963_3	Freshwater sediment methanotrophic microbial communities from Lake Washington under simulated oxygen tension - Sediment Metagenome 27_LOW6 (SPAdes)	Environmental; Aquatic; Freshwater; Sediment; Unclassified	MQ	Bacteria; Proteobacteria; Gammaproteobacteria; Methylococcales; Methylococcaceae; Methylobacter	Bacteria; Proteobacteria; Gammaproteobacteria; Methylococcales; Methylomonadaceae; Methylobacter_A	MetaBAT version 0.32.4, CheckM v1.0.11, GTDB database release 86, GTDB-tk version v0.1.6	IMG_PIPELINE	2018-08-15	88.95	1.9	4040320	0	0	0	35	3985	96
3300024922_7	Freshwater sediment methanotrophic microbial communities from Lake Washington under simulated oxygen tension - Sediment Metagenome 106_HOW12 (SPAdes)	Environmental; Aquatic; Freshwater; Sediment; Unclassified	MQ	Bacteria; Proteobacteria; Betaproteobacteria; Nitrosomonadales; Methylophilaceae; Methylophilus	Bacteria; Proteobacteria; Gammaproteobacteria; Betaproteobacteriales; Methylophilaceae; Methylophilus	MetaBAT version 0.32.4, CheckM v1.0.11, GTDB database release 86, GTDB-tk version v0.1.6	IMG_PIPELINE	2018-08-15	88.85	0	2437837	0	0	0	25	2354	12
3300024953_6	Freshwater sediment methanotrophic microbial communities from Lake Washington under simulated oxygen tension - Sediment Metagenome 94_HOW11 (SPAdes)	Environmental; Aquatic; Freshwater; Sediment; Unclassified	MQ	Bacteria; Proteobacteria; Betaproteobacteria; Burkholderiales; Comamonadaceae; Acidovorax	Bacteria; Proteobacteria; Gammaproteobacteria; Betaproteobacteriales; Burkholderiaceae; Acidovorax; GCF_001425125.1	MetaBAT version 0.32.4, CheckM v1.0.11, GTDB database release 86, GTDB-tk version v0.1.6	IMG_PIPELINE	2018-08-15	88.54	0.03	4279747	1	0	0	44	4093	225
3300024979_5	Freshwater sediment methanotrophic microbial communities from Lake Washington under simulated oxygen tension - Sediment Metagenome 4_LOW4 (SPAdes)	Environmental; Aquatic; Freshwater; Sediment; Unclassified	MQ	Bacteria; Proteobacteria; Oligoflexia; Bacteriovoracales; Bacteriovoracaceae; Bacteriovorax; Bacteriovorax stolpii	Bacteria; Bdellovibrionota; Bacteriovoracia; Bacteriovoracales; Bacteriovoracaceae; UBA6153	MetaBAT version 0.32.4, CheckM v1.0.11, GTDB database release 86, GTDB-tk version v0.1.6	IMG_PIPELINE	2018-08-15	88.54	1.79	3456740	1	1	1	28	3480	88
3300024968_3	Freshwater sediment methanotrophic microbial communities from Lake Washington under simulated oxygen tension - Sediment Metagenome 31_HOW6 (SPAdes)	Environmental; Aquatic; Freshwater; Sediment; Unclassified	MQ	Bacteria; Proteobacteria; Gammaproteobacteria; Methylococcales; Methylococcaceae; Methylosarcina; Methylosarcina lacus	Bacteria; Proteobacteria; Gammaproteobacteria; Methylococcales; Methylomonadaceae; Methylosarcina; Methylosarcina lacus	MetaBAT version 0.32.4, CheckM v1.0.11, GTDB database release 86, GTDB-tk version v0.1.6	IMG_PIPELINE	2018-08-15	88.47	3.17	3106857	0	1	0	39	3109	201
3300024938_3	Freshwater sediment methanotrophic microbial communities from Lake Washington under simulated oxygen tension - Sediment Metagenome 75_LOW10 (SPAdes)	Environmental; Aquatic; Freshwater; Sediment; Unclassified	MQ	Bacteria; Proteobacteria; Betaproteobacteria; Burkholderiales; Comamonadaceae; Acidovorax	Bacteria; Proteobacteria; Gammaproteobacteria; Betaproteobacteriales; Burkholderiaceae; Acidovorax; GCF_001428225.1	MetaBAT version 0.32.4, CheckM v1.0.11, GTDB database release 86, GTDB-tk version v0.1.6	IMG_PIPELINE	2018-08-15	88.26	0.19	4283545	2	1	0	43	3994	22
3300024952_1	Freshwater sediment methanotrophic microbial communities from Lake Washington under simulated oxygen tension - Sediment Metagenome 38_LOW7 (SPAdes)	Environmental; Aquatic; Freshwater; Sediment; Unclassified	MQ		Bacteria; Bdellovibrionota; Bacteriovoracia; Bacteriovoracales; Bacteriovoracaceae; UBA6153	MetaBAT version 0.32.4, CheckM v1.0.11, GTDB database release 86, GTDB-tk version v0.1.6	IMG_PIPELINE	2018-08-15	88.1	2.68	3890984	1	1	1	28	3965	104
3300024966_8	Freshwater sediment methanotrophic microbial communities from Lake Washington under simulated oxygen tension - Sediment Metagenome 128_HOW14 (SPAdes)	Environmental; Aquatic; Freshwater; Sediment; Unclassified	MQ	Bacteria; Proteobacteria; Betaproteobacteria; Nitrosomonadales; Methylophilaceae; Methylobacillus; Methylobacillus sp. MM2	Bacteria; Proteobacteria; Gammaproteobacteria; Betaproteobacteriales; Methylophilaceae; MM2	MetaBAT version 0.32.4, CheckM v1.0.11, GTDB database release 86, GTDB-tk version v0.1.6	IMG_PIPELINE	2018-08-15	87.93	2.35	2403319	1	1	1	36	2735	359
3300024922_9	Freshwater sediment methanotrophic microbial communities from Lake Washington under simulated oxygen tension - Sediment Metagenome 106_HOW12 (SPAdes)	Environmental; Aquatic; Freshwater; Sediment; Unclassified	MQ	Bacteria; Proteobacteria; Betaproteobacteria; Nitrosomonadales; Methylophilaceae; Methylotenera; Methylotenera sp. G11	Bacteria; Proteobacteria; Gammaproteobacteria; Betaproteobacteriales; Methylophilaceae; Methylotenera	MetaBAT version 0.32.4, CheckM v1.0.11, GTDB database release 86, GTDB-tk version v0.1.6	IMG_PIPELINE	2018-08-15	87.92	1	2129095	1	1	1	31	2146	140
3300024935_8	Freshwater sediment methanotrophic microbial communities from Lake Washington under simulated oxygen tension - Sediment Metagenome 116_HOW13 (SPAdes)	Environmental; Aquatic; Freshwater; Sediment; Unclassified	MQ	Bacteria; Proteobacteria; Betaproteobacteria; Nitrosomonadales; Methylophilaceae; Methylotenera; Methylotenera sp. G11	Bacteria; Proteobacteria; Gammaproteobacteria; Betaproteobacteriales; Methylophilaceae; Methylotenera	MetaBAT version 0.32.4, CheckM v1.0.11, GTDB database release 86, GTDB-tk version v0.1.6	IMG_PIPELINE	2018-08-15	87.73	0.43	2264994	0	0	0	38	2217	25
3300024965_3	Freshwater sediment methanotrophic microbial communities from Lake Washington under simulated oxygen tension - Sediment Metagenome 115_HOW13 (SPAdes)	Environmental; Aquatic; Freshwater; Sediment; Unclassified	MQ		Bacteria; Bdellovibrionota; Bacteriovoracia; Bacteriovoracales; Bacteriovoracaceae; UBA6153	MetaBAT version 0.32.4, CheckM v1.0.11, GTDB database release 86, GTDB-tk version v0.1.6	IMG_PIPELINE	2018-08-15	87.69	2.68	3875198	0	0	0	32	3962	158
3300024934_2	Freshwater sediment methanotrophic microbial communities from Lake Washington under simulated oxygen tension - Sediment Metagenome 74_LOW10 (SPAdes)	Environmental; Aquatic; Freshwater; Sediment; Unclassified	MQ		Bacteria; Bdellovibrionota; Bacteriovoracia; Bacteriovoracales; Bacteriovoracaceae; UBA6153	MetaBAT version 0.32.4, CheckM v1.0.11, GTDB database release 86, GTDB-tk version v0.1.6	IMG_PIPELINE	2018-08-15	87.35	2.75	3846928	1	1	0	32	3970	185
3300024947_1	Freshwater sediment methanotrophic microbial communities from Lake Washington under simulated oxygen tension - Sediment Metagenome 52_LOW8 (SPAdes)	Environmental; Aquatic; Freshwater; Sediment; Unclassified	MQ	Bacteria; Proteobacteria; Oligoflexia; Bacteriovoracales; Bacteriovoracaceae; Bacteriovorax; Bacteriovorax stolpii	Bacteria; Bdellovibrionota; Bacteriovoracia; Bacteriovoracales; Bacteriovoracaceae; UBA6153	MetaBAT version 0.32.4, CheckM v1.0.11, GTDB database release 86, GTDB-tk version v0.1.6	IMG_PIPELINE	2018-08-15	86.76	3.62	3748354	1	1	1	32	3958	293
3300024958_5	Freshwater sediment methanotrophic microbial communities from Lake Washington under simulated oxygen tension - Sediment Metagenome 28_LOW6 (SPAdes)	Environmental; Aquatic; Freshwater; Sediment; Unclassified	MQ	Bacteria; Bacteroidetes; Flavobacteriia; Flavobacteriales; Flavobacteriaceae; Flavobacterium	Bacteria; Bacteroidota; Bacteroidia; Flavobacteriales; Flavobacteriaceae; Flavobacterium	MetaBAT version 0.32.4, CheckM v1.0.11, GTDB database release 86, GTDB-tk version v0.1.6	IMG_PIPELINE	2018-08-15	86.55	1.41	2495735	0	0	0	33	2501	252
3300024935_6	Freshwater sediment methanotrophic microbial communities from Lake Washington under simulated oxygen tension - Sediment Metagenome 116_HOW13 (SPAdes)	Environmental; Aquatic; Freshwater; Sediment; Unclassified	MQ	Bacteria; Proteobacteria; Betaproteobacteria; Nitrosomonadales; Methylophilaceae; unclassified; Methylophilaceae bacterium 11	Bacteria; Proteobacteria; Gammaproteobacteria; Betaproteobacteriales; Methylophilaceae; Methylophilus; Methylophilus sp4	MetaBAT version 0.32.4, CheckM v1.0.11, GTDB database release 86, GTDB-tk version v0.1.6	IMG_PIPELINE	2018-08-15	86.18	9.33	2773728	2	0	1	32	3006	289
3300024963_2	Freshwater sediment methanotrophic microbial communities from Lake Washington under simulated oxygen tension - Sediment Metagenome 27_LOW6 (SPAdes)	Environmental; Aquatic; Freshwater; Sediment; Unclassified	MQ	Bacteria; Verrucomicrobia; Opitutae; Opitutales; Opitutaceae	Bacteria; Verrucomicrobiota; Verrucomicrobiae; Opitutales; Opitutaceae; Lacunisphaera	MetaBAT version 0.32.4, CheckM v1.0.11, GTDB database release 86, GTDB-tk version v0.1.6	IMG_PIPELINE	2018-08-15	85.54	6.2	4525151	0	0	0	37	4279	605
3300024951_1	Freshwater sediment methanotrophic microbial communities from Lake Washington under simulated oxygen tension - Sediment Metagenome 93_HOW11 (SPAdes)	Environmental; Aquatic; Freshwater; Sediment; Unclassified	MQ	Bacteria; Proteobacteria; Gammaproteobacteria; Pseudomonadales; Pseudomonadaceae; Pseudomonas; Pseudomonas sp. GM60	Bacteria; Proteobacteria; Gammaproteobacteria; Pseudomonadales; Pseudomonadaceae; Pseudomonas_E; Pseudomonas_E sp31	MetaBAT version 0.32.4, CheckM v1.0.11, GTDB database release 86, GTDB-tk version v0.1.6	IMG_PIPELINE	2018-08-15	85.06	3.24	5256128	2	0	0	41	5363	719
3300024976_4	Freshwater sediment methanotrophic microbial communities from Lake Washington under simulated oxygen tension - Sediment Metagenome 16_LOW5 (SPAdes)	Environmental; Aquatic; Freshwater; Sediment; Unclassified	MQ	Bacteria; Verrucomicrobia; Opitutae; Opitutales; Opitutaceae; Opitutus; Opitutus sp. GAS368	Bacteria; Verrucomicrobiota; Verrucomicrobiae; Opitutales; Opitutaceae; Lacunisphaera	MetaBAT version 0.32.4, CheckM v1.0.11, GTDB database release 86, GTDB-tk version v0.1.6	IMG_PIPELINE	2018-08-15	85	3.38	3366561	0	0	0	33	3207	350
3300024901_1	Freshwater sediment methanotrophic microbial communities from Lake Washington under simulated oxygen tension - Sediment Metagenome 118_HOW13 (SPAdes)	Environmental; Aquatic; Freshwater; Sediment; Unclassified	MQ	Bacteria; Proteobacteria; Betaproteobacteria; Burkholderiales; unclassified	Bacteria; Proteobacteria; Gammaproteobacteria; Betaproteobacteriales; Burkholderiaceae; Paucibacter	MetaBAT version 0.32.4, CheckM v1.0.11, GTDB database release 86, GTDB-tk version v0.1.6	IMG_PIPELINE	2018-08-15	84.33	2.18	4940762	0	0	0	46	4992	479
3300024967_2	Freshwater sediment methanotrophic microbial communities from Lake Washington under simulated oxygen tension - Sediment Metagenome 21_HOW5 (SPAdes)	Environmental; Aquatic; Freshwater; Sediment; Unclassified	MQ	Bacteria; Proteobacteria; Oligoflexia; Bacteriovoracales; Bacteriovoracaceae; Bacteriovorax; Bacteriovorax stolpii	Bacteria; Bdellovibrionota; Bacteriovoracia; Bacteriovoracales; Bacteriovoracaceae; UBA6153	MetaBAT version 0.32.4, CheckM v1.0.11, GTDB database release 86, GTDB-tk version v0.1.6	IMG_PIPELINE	2018-08-15	84.28	4.46	3559433	0	0	0	28	3822	333
3300024920_6	Freshwater sediment methanotrophic microbial communities from Lake Washington under simulated oxygen tension - Sediment Metagenome 129_HOW14 (SPAdes)	Environmental; Aquatic; Freshwater; Sediment; Unclassified	MQ	Bacteria; Proteobacteria; Betaproteobacteria; Burkholderiales; Comamonadaceae; Acidovorax; Acidovorax soli	Bacteria; Proteobacteria; Gammaproteobacteria; Betaproteobacteriales; Burkholderiaceae; Acidovorax_B; Acidovorax_B soli	MetaBAT version 0.32.4, CheckM v1.0.11, GTDB database release 86, GTDB-tk version v0.1.6	IMG_PIPELINE	2018-08-15	83.84	4.89	3083983	3	0	0	40	3000	97
3300024925_5	Freshwater sediment methanotrophic microbial communities from Lake Washington under simulated oxygen tension - Sediment Metagenome 124_LOW14 (SPAdes)	Environmental; Aquatic; Freshwater; Sediment; Unclassified	MQ	Bacteria; Proteobacteria; Gammaproteobacteria; Lysobacterales; Lysobacteraceae; Thermomonas; Thermomonas fusca	Bacteria; Proteobacteria; Gammaproteobacteria; Xanthomonadales; Xanthomonadaceae; Thermomonas	MetaBAT version 0.32.4, CheckM v1.0.11, GTDB database release 86, GTDB-tk version v0.1.6	IMG_PIPELINE	2018-08-15	83.59	1.81	2095995	0	0	0	35	2102	207
3300024961_5	Freshwater sediment methanotrophic microbial communities from Lake Washington under simulated oxygen tension - Sediment Metagenome 43_HOW7 (SPAdes)	Environmental; Aquatic; Freshwater; Sediment; Unclassified	MQ	Bacteria; Proteobacteria; Gammaproteobacteria; Methylococcales; Methylococcaceae; Methylosarcina; Methylosarcina lacus	Bacteria; Proteobacteria; Gammaproteobacteria; Methylococcales; Methylomonadaceae; Methylosarcina; Methylosarcina lacus	MetaBAT version 0.32.4, CheckM v1.0.11, GTDB database release 86, GTDB-tk version v0.1.6	IMG_PIPELINE	2018-08-15	83.47	8.54	3034517	0	0	0	39	3100	263
3300024959_2	Freshwater sediment methanotrophic microbial communities from Lake Washington under simulated oxygen tension - Sediment Metagenome 88_LOW11 (SPAdes)	Environmental; Aquatic; Freshwater; Sediment; Unclassified	MQ	Bacteria; Proteobacteria; Betaproteobacteria; Burkholderiales; Comamonadaceae; Curvibacter; Curvibacter lanceolatus	Bacteria; Proteobacteria; Gammaproteobacteria; Betaproteobacteriales; Burkholderiaceae; Curvibacter; Curvibacter lanceolatus	MetaBAT version 0.32.4, CheckM v1.0.11, GTDB database release 86, GTDB-tk version v0.1.6	IMG_PIPELINE	2018-08-15	83.27	8.54	5819440	3	0	1	47	5583	337
3300024964_7	Freshwater sediment methanotrophic microbial communities from Lake Washington under simulated oxygen tension - Sediment Metagenome 70_HOW9 (SPAdes)	Environmental; Aquatic; Freshwater; Sediment; Unclassified	MQ	Bacteria; Proteobacteria; Betaproteobacteria; Burkholderiales; Comamonadaceae; Curvibacter; Curvibacter delicatus	Bacteria; Proteobacteria; Gammaproteobacteria; Betaproteobacteriales; Burkholderiaceae; Curvibacter_A; Curvibacter_A delicatus	MetaBAT version 0.32.4, CheckM v1.0.11, GTDB database release 86, GTDB-tk version v0.1.6	IMG_PIPELINE	2018-08-15	83.18	0.03	2919017	1	1	2	38	2823	5
3300024951_5	Freshwater sediment methanotrophic microbial communities from Lake Washington under simulated oxygen tension - Sediment Metagenome 93_HOW11 (SPAdes)	Environmental; Aquatic; Freshwater; Sediment; Unclassified	MQ	Bacteria; Proteobacteria; Betaproteobacteria; Nitrosomonadales; Methylophilaceae; Methylophilus	Bacteria; Proteobacteria; Gammaproteobacteria; Betaproteobacteriales; Methylophilaceae; Methylophilus; Methylophilus sp1	MetaBAT version 0.32.4, CheckM v1.0.11, GTDB database release 86, GTDB-tk version v0.1.6	IMG_PIPELINE	2018-08-15	82.76	3.45	2703039	2	1	0	34	2599	50
3300024907_3	Freshwater sediment methanotrophic microbial communities from Lake Washington under simulated oxygen tension - Sediment Metagenome 87_LOW11 (SPAdes)	Environmental; Aquatic; Freshwater; Sediment; Unclassified	MQ	Bacteria; Proteobacteria; Betaproteobacteria; Nitrosomonadales; Methylophilaceae; Methylophilus	Bacteria; Proteobacteria; Gammaproteobacteria; Betaproteobacteriales; Methylophilaceae; Methylophilus; Methylophilus sp1	MetaBAT version 0.32.4, CheckM v1.0.11, GTDB database release 86, GTDB-tk version v0.1.6	IMG_PIPELINE	2018-08-15	82.6	6.34	2677730	0	0	0	18	2715	238
3300024958_1	Freshwater sediment methanotrophic microbial communities from Lake Washington under simulated oxygen tension - Sediment Metagenome 28_LOW6 (SPAdes)	Environmental; Aquatic; Freshwater; Sediment; Unclassified	MQ	Bacteria	Bacteria; Myxococcota; Polyangia; Polyangiales; Ga0077539	MetaBAT version 0.32.4, CheckM v1.0.11, GTDB database release 86, GTDB-tk version v0.1.6	IMG_PIPELINE	2018-08-15	81.72	6.19	7571300	2	0	0	40	7049	931
3300024899_2	Freshwater sediment methanotrophic microbial communities from Lake Washington under simulated oxygen tension - Sediment Metagenome 69_HOW9 (SPAdes)	Environmental; Aquatic; Freshwater; Sediment; Unclassified	MQ	Bacteria; Proteobacteria; Betaproteobacteria; Nitrosomonadales; Methylophilaceae; Methylophilus	Bacteria; Proteobacteria; Gammaproteobacteria; Betaproteobacteriales; Methylophilaceae; Methylophilus; Methylophilus sp1	MetaBAT version 0.32.4, CheckM v1.0.11, GTDB database release 86, GTDB-tk version v0.1.6	IMG_PIPELINE	2018-08-15	81.62	0.03	2422090	2	0	0	27	2346	12
3300024948_6	Freshwater sediment methanotrophic microbial communities from Lake Washington under simulated oxygen tension - Sediment Metagenome 57_HOW8 (SPAdes)	Environmental; Aquatic; Freshwater; Sediment; Unclassified	MQ	Bacteria; Proteobacteria; Betaproteobacteria; Nitrosomonadales; Methylophilaceae; Methylotenera; Methylotenera mobilis	Bacteria; Proteobacteria; Gammaproteobacteria; Betaproteobacteriales; Methylophilaceae; Methylotenera	MetaBAT version 0.32.4, CheckM v1.0.11, GTDB database release 86, GTDB-tk version v0.1.6	IMG_PIPELINE	2018-08-15	81.41	2.49	1961327	0	0	0	30	2059	181
3300024970_4	Freshwater sediment methanotrophic microbial communities from Lake Washington under simulated oxygen tension - Sediment Metagenome 20_HOW5 (SPAdes)	Environmental; Aquatic; Freshwater; Sediment; Unclassified	MQ	Bacteria; Proteobacteria; Betaproteobacteria; Nitrosomonadales; Methylophilaceae; Methylotenera; Methylotenera sp. G11	Bacteria; Proteobacteria; Gammaproteobacteria; Betaproteobacteriales; Methylophilaceae; Methylotenera	MetaBAT version 0.32.4, CheckM v1.0.11, GTDB database release 86, GTDB-tk version v0.1.6	IMG_PIPELINE	2018-08-15	81.38	8.62	2549767	0	0	0	35	2589	140
3300024949_1	Freshwater sediment methanotrophic microbial communities from Lake Washington under simulated oxygen tension - Sediment Metagenome 67_HOW9 (SPAdes)	Environmental; Aquatic; Freshwater; Sediment; Unclassified	MQ	Bacteria; Proteobacteria; Betaproteobacteria; Burkholderiales; unclassified	Bacteria; Proteobacteria; Gammaproteobacteria; Betaproteobacteriales; Burkholderiaceae; JOSHI-001	MetaBAT version 0.32.4, CheckM v1.0.11, GTDB database release 86, GTDB-tk version v0.1.6	IMG_PIPELINE	2018-08-15	81.28	3.45	5006717	0	0	0	44	5110	682
3300024910_2	Freshwater sediment methanotrophic microbial communities from Lake Washington under simulated oxygen tension - Sediment Metagenome 82_HOW10 (SPAdes)	Environmental; Aquatic; Freshwater; Sediment; Unclassified	MQ	Bacteria; Proteobacteria; Betaproteobacteria; Burkholderiales; unclassified	Bacteria; Proteobacteria; Gammaproteobacteria; Betaproteobacteriales; Burkholderiaceae; Paucibacter	MetaBAT version 0.32.4, CheckM v1.0.11, GTDB database release 86, GTDB-tk version v0.1.6	IMG_PIPELINE	2018-08-15	81.03	6.74	5010219	0	1	0	44	4908	362
3300024944_2	Freshwater sediment methanotrophic microbial communities from Lake Washington under simulated oxygen tension - Sediment Metagenome 127_HOW14 (SPAdes)	Environmental; Aquatic; Freshwater; Sediment; Unclassified	MQ	Bacteria; Proteobacteria; Betaproteobacteria; Nitrosomonadales; Methylophilaceae; Methylophilus; Methylophilus sp. Q8	Bacteria; Proteobacteria; Gammaproteobacteria; Betaproteobacteriales; Methylophilaceae; Methylophilus; Methylophilus sp1	MetaBAT version 0.32.4, CheckM v1.0.11, GTDB database release 86, GTDB-tk version v0.1.6	IMG_PIPELINE	2018-08-15	81.03	1.72	2944944	2	0	0	42	2849	37
3300024945_5	Freshwater sediment methanotrophic microbial communities from Lake Washington under simulated oxygen tension - Sediment Metagenome 104_HOW12 (SPAdes)	Environmental; Aquatic; Freshwater; Sediment; Unclassified	MQ	Bacteria; Proteobacteria; Betaproteobacteria; Nitrosomonadales; Methylophilaceae; Methylophilus	Bacteria; Proteobacteria; Gammaproteobacteria; Betaproteobacteriales; Methylophilaceae; Methylophilus	MetaBAT version 0.32.4, CheckM v1.0.11, GTDB database release 86, GTDB-tk version v0.1.6	IMG_PIPELINE	2018-08-15	81.03	3.45	3042826	2	0	0	43	2910	32
3300024895_3	Freshwater sediment methanotrophic microbial communities from Lake Washington under simulated oxygen tension - Sediment Metagenome 1_LOW4 (SPAdes)	Environmental; Aquatic; Freshwater; Sediment; Unclassified	MQ	Bacteria; Proteobacteria; Gammaproteobacteria; Methylococcales; Methylococcaceae; Methylobacter	Bacteria; Proteobacteria; Gammaproteobacteria; Methylococcales; Methylomonadaceae; UBA4132	MetaBAT version 0.32.4, CheckM v1.0.11, GTDB database release 86, GTDB-tk version v0.1.6	IMG_PIPELINE	2018-08-15	80.38	2.62	2932289	0	0	0	31	3192	468
3300024974_4	Freshwater sediment methanotrophic microbial communities from Lake Washington under simulated oxygen tension - Sediment Metagenome 9_HOW4 (SPAdes)	Environmental; Aquatic; Freshwater; Sediment; Unclassified	MQ		Bacteria; Bdellovibrionota; Bacteriovoracia; Bacteriovoracales; Bacteriovoracaceae; UBA6153	MetaBAT version 0.32.4, CheckM v1.0.11, GTDB database release 86, GTDB-tk version v0.1.6	IMG_PIPELINE	2018-08-15	80.26	2.68	2944194	0	0	0	19	3255	392
3300024902_4	Freshwater sediment methanotrophic microbial communities from Lake Washington under simulated oxygen tension - Sediment Metagenome 121_LOW14 (SPAdes)	Environmental; Aquatic; Freshwater; Sediment; Unclassified	MQ	Bacteria; Bacteroidetes; Flavobacteriia; Flavobacteriales; Flavobacteriaceae; Flavobacterium; Flavobacterium sp. 102	Bacteria; Bacteroidota; Bacteroidia; Flavobacteriales; Flavobacteriaceae; Flavobacterium	MetaBAT version 0.32.4, CheckM v1.0.11, GTDB database release 86, GTDB-tk version v0.1.6	IMG_PIPELINE	2018-08-15	80.22	0.71	2270984	1	1	1	23	2351	289
3300024951_2	Freshwater sediment methanotrophic microbial communities from Lake Washington under simulated oxygen tension - Sediment Metagenome 93_HOW11 (SPAdes)	Environmental; Aquatic; Freshwater; Sediment; Unclassified	MQ	Bacteria; Proteobacteria; Betaproteobacteria; Burkholderiales; unclassified	Bacteria; Proteobacteria; Gammaproteobacteria; Betaproteobacteriales; Burkholderiaceae; Paucibacter	MetaBAT version 0.32.4, CheckM v1.0.11, GTDB database release 86, GTDB-tk version v0.1.6	IMG_PIPELINE	2018-08-15	79.91	0.67	4158937	1	0	0	54	3919	33
3300024950_7	Freshwater sediment methanotrophic microbial communities from Lake Washington under simulated oxygen tension - Sediment Metagenome 103_HOW12 (SPAdes)	Environmental; Aquatic; Freshwater; Sediment; Unclassified	MQ	Bacteria; Proteobacteria; Betaproteobacteria; Nitrosomonadales; Methylophilaceae; Methylophilus	Bacteria; Proteobacteria; Gammaproteobacteria; Betaproteobacteriales; Methylophilaceae; Methylophilus; Methylophilus sp1	MetaBAT version 0.32.4, CheckM v1.0.11, GTDB database release 86, GTDB-tk version v0.1.6	IMG_PIPELINE	2018-08-15	79.91	0.03	2118747	1	0	0	28	2109	3
3300024976_2	Freshwater sediment methanotrophic microbial communities from Lake Washington under simulated oxygen tension - Sediment Metagenome 16_LOW5 (SPAdes)	Environmental; Aquatic; Freshwater; Sediment; Unclassified	MQ	Bacteria; Proteobacteria	Bacteria; Myxococcota; Polyangia; Polyangiales; Ga0077539	MetaBAT version 0.32.4, CheckM v1.0.11, GTDB database release 86, GTDB-tk version v0.1.6	IMG_PIPELINE	2018-08-15	79.1	1.61	7758844	3	0	0	36	6516	61
3300024954_10	Freshwater sediment methanotrophic microbial communities from Lake Washington under simulated oxygen tension - Sediment Metagenome 55_HOW8 (SPAdes)	Environmental; Aquatic; Freshwater; Sediment; Unclassified	MQ	Bacteria; Proteobacteria; Betaproteobacteria; Nitrosomonadales; Methylophilaceae; Methylophilus; Methylophilus sp. 5	Bacteria; Proteobacteria; Gammaproteobacteria; Betaproteobacteriales; Methylophilaceae; Methylophilus	MetaBAT version 0.32.4, CheckM v1.0.11, GTDB database release 86, GTDB-tk version v0.1.6	IMG_PIPELINE	2018-08-15	79.06	0	2356099	1	0	0	33	2227	1
3300024911_2	Freshwater sediment methanotrophic microbial communities from Lake Washington under simulated oxygen tension - Sediment Metagenome 109_LOW13 (SPAdes)	Environmental; Aquatic; Freshwater; Sediment; Unclassified	MQ	Bacteria; Proteobacteria; Gammaproteobacteria; Methylococcales; Methylococcaceae; Methylobacter; Methylobacter tundripaludum	Bacteria; Proteobacteria; Gammaproteobacteria; Methylococcales; Methylomonadaceae; Methylobacter_A	MetaBAT version 0.32.4, CheckM v1.0.11, GTDB database release 86, GTDB-tk version v0.1.6	IMG_PIPELINE	2018-08-15	78.95	0	4478350	4	1	0	32	4307	114
3300024922_4	Freshwater sediment methanotrophic microbial communities from Lake Washington under simulated oxygen tension - Sediment Metagenome 106_HOW12 (SPAdes)	Environmental; Aquatic; Freshwater; Sediment; Unclassified	MQ	Bacteria; Proteobacteria; Betaproteobacteria; Rhodocyclales; Azonexaceae; Dechloromonas; Dechloromonas sp. JJ	Bacteria; Proteobacteria; Gammaproteobacteria; Betaproteobacteriales; Rhodocyclaceae; Dechloromonas	MetaBAT version 0.32.4, CheckM v1.0.11, GTDB database release 86, GTDB-tk version v0.1.6	IMG_PIPELINE	2018-08-15	78.67	0	2909685	3	1	2	38	2802	19
3300024955_8	Freshwater sediment methanotrophic microbial communities from Lake Washington under simulated oxygen tension - Sediment Metagenome 92_HOW11 (SPAdes)	Environmental; Aquatic; Freshwater; Sediment; Unclassified	MQ	Bacteria; Bacteroidetes; Flavobacteriia; Flavobacteriales; Flavobacteriaceae; Flavobacterium; Flavobacterium sasangense	Bacteria; Bacteroidota; Bacteroidia; Flavobacteriales; Flavobacteriaceae; Flavobacterium	MetaBAT version 0.32.4, CheckM v1.0.11, GTDB database release 86, GTDB-tk version v0.1.6	IMG_PIPELINE	2018-08-15	78.66	2.54	2108784	2	0	2	32	2175	262
3300024949_6	Freshwater sediment methanotrophic microbial communities from Lake Washington under simulated oxygen tension - Sediment Metagenome 67_HOW9 (SPAdes)	Environmental; Aquatic; Freshwater; Sediment; Unclassified	MQ	Bacteria; Proteobacteria; Betaproteobacteria; Nitrosomonadales; Methylophilaceae; Methylophilus	Bacteria; Proteobacteria; Gammaproteobacteria; Betaproteobacteriales; Methylophilaceae; Methylophilus	MetaBAT version 0.32.4, CheckM v1.0.11, GTDB database release 86, GTDB-tk version v0.1.6	IMG_PIPELINE	2018-08-15	78.45	2.59	2080146	0	0	0	30	2198	250
3300024948_1	Freshwater sediment methanotrophic microbial communities from Lake Washington under simulated oxygen tension - Sediment Metagenome 57_HOW8 (SPAdes)	Environmental; Aquatic; Freshwater; Sediment; Unclassified	MQ	Bacteria; Proteobacteria; Deltaproteobacteria	Bacteria; Myxococcota; Myxococcia; Myxococcales; Myxococcaceae	MetaBAT version 0.32.4, CheckM v1.0.11, GTDB database release 86, GTDB-tk version v0.1.6	IMG_PIPELINE	2018-08-15	78.39	1.45	6551359	0	0	0	47	5884	48
3300024903_4	Freshwater sediment methanotrophic microbial communities from Lake Washington under simulated oxygen tension - Sediment Metagenome 130_HOW14 (SPAdes)	Environmental; Aquatic; Freshwater; Sediment; Unclassified	MQ	Bacteria; Bacteroidetes; Chitinophagia; Chitinophagales; Chitinophagaceae	Bacteria; Bacteroidota; Bacteroidia; Chitinophagales; Chitinophagaceae; BSSC1	MetaBAT version 0.32.4, CheckM v1.0.11, GTDB database release 86, GTDB-tk version v0.1.6	IMG_PIPELINE	2018-08-15	78.33	0.99	2921909	0	0	0	26	2676	9
3300024914_7	Freshwater sediment methanotrophic microbial communities from Lake Washington under simulated oxygen tension - Sediment Metagenome 97_LOW12 (SPAdes)	Environmental; Aquatic; Freshwater; Sediment; Unclassified	MQ		Bacteria; Bacteroidota; Bacteroidia; Flavobacteriales; Flavobacteriaceae; Flavobacterium	MetaBAT version 0.32.4, CheckM v1.0.11, GTDB database release 86, GTDB-tk version v0.1.6	IMG_PIPELINE	2018-08-15	77.19	1.38	1932082	1	0	0	22	2036	262
3300024914_1	Freshwater sediment methanotrophic microbial communities from Lake Washington under simulated oxygen tension - Sediment Metagenome 97_LOW12 (SPAdes)	Environmental; Aquatic; Freshwater; Sediment; Unclassified	MQ	Bacteria; Proteobacteria; Gammaproteobacteria; Methylococcales; Methylococcaceae; Methylobacter; Methylobacter tundripaludum	Bacteria; Proteobacteria; Gammaproteobacteria; Methylococcales; Methylomonadaceae; Methylobacter_A	MetaBAT version 0.32.4, CheckM v1.0.11, GTDB database release 86, GTDB-tk version v0.1.6	IMG_PIPELINE	2018-08-15	77.19	0	4521140	4	0	0	35	4313	80
3300024892_3	Freshwater sediment methanotrophic microbial communities from Lake Washington under simulated oxygen tension - Sediment Metagenome 7_HOW4 (SPAdes)	Environmental; Aquatic; Freshwater; Sediment; Unclassified	MQ	Bacteria; Proteobacteria; Gammaproteobacteria; Methylococcales; Methylococcaceae	Bacteria; Proteobacteria; Gammaproteobacteria; Methylococcales; Methylomonadaceae; UBA4132	MetaBAT version 0.32.4, CheckM v1.0.11, GTDB database release 86, GTDB-tk version v0.1.6	IMG_PIPELINE	2018-08-15	77.19	4.39	3285485	0	0	0	28	3274	170
3300024907_4	Freshwater sediment methanotrophic microbial communities from Lake Washington under simulated oxygen tension - Sediment Metagenome 87_LOW11 (SPAdes)	Environmental; Aquatic; Freshwater; Sediment; Unclassified	MQ	Bacteria; Proteobacteria; Betaproteobacteria; Nitrosomonadales; Methylophilaceae; Methylophilus	Bacteria; Proteobacteria; Gammaproteobacteria; Betaproteobacteriales; Methylophilaceae; Methylophilus	MetaBAT version 0.32.4, CheckM v1.0.11, GTDB database release 86, GTDB-tk version v0.1.6	IMG_PIPELINE	2018-08-15	76.72	2.59	2674333	1	1	1	31	2575	35
3300024972_3	Freshwater sediment methanotrophic microbial communities from Lake Washington under simulated oxygen tension - Sediment Metagenome 10_HOW4 (SPAdes)	Environmental; Aquatic; Freshwater; Sediment; Unclassified	MQ		Bacteria; Bdellovibrionota; Bacteriovoracia; Bacteriovoracales; Bacteriovoracaceae; UBA6153	MetaBAT version 0.32.4, CheckM v1.0.11, GTDB database release 86, GTDB-tk version v0.1.6	IMG_PIPELINE	2018-08-15	76.64	5.36	3293407	2	0	0	25	3565	390
3300024931_6	Freshwater sediment methanotrophic microbial communities from Lake Washington under simulated oxygen tension - Sediment Metagenome 49_LOW8 (SPAdes)	Environmental; Aquatic; Freshwater; Sediment; Unclassified	MQ	Bacteria; Proteobacteria; Betaproteobacteria; Rhodocyclales	Bacteria; Proteobacteria; Gammaproteobacteria; Betaproteobacteriales; Rhodocyclaceae; Sulfuritalea	MetaBAT version 0.32.4, CheckM v1.0.11, GTDB database release 86, GTDB-tk version v0.1.6	IMG_PIPELINE	2018-08-15	75.92	1.77	2762957	0	0	0	25	3022	383
3300024919_2	Freshwater sediment methanotrophic microbial communities from Lake Washington under simulated oxygen tension - Sediment Metagenome 46_HOW7 (SPAdes)	Environmental; Aquatic; Freshwater; Sediment; Unclassified	MQ	Bacteria; Proteobacteria; Gammaproteobacteria; Methylococcales; Methylococcaceae; Methylobacter	Bacteria; Proteobacteria; Gammaproteobacteria; Methylococcales; Methylomonadaceae	MetaBAT version 0.32.4, CheckM v1.0.11, GTDB database release 86, GTDB-tk version v0.1.6	IMG_PIPELINE	2018-08-15	75.63	0.35	2994700	1	0	1	17	2899	18
3300024951_3	Freshwater sediment methanotrophic microbial communities from Lake Washington under simulated oxygen tension - Sediment Metagenome 93_HOW11 (SPAdes)	Environmental; Aquatic; Freshwater; Sediment; Unclassified	MQ	Bacteria; Proteobacteria; Gammaproteobacteria; Methylococcales; Methylococcaceae; Methylobacter; Methylobacter tundripaludum	Bacteria; Proteobacteria; Gammaproteobacteria; Methylococcales; Methylomonadaceae; Methylobacter_A; Methylobacter_A tundripaludum	MetaBAT version 0.32.4, CheckM v1.0.11, GTDB database release 86, GTDB-tk version v0.1.6	IMG_PIPELINE	2018-08-15	75.36	1.06	3509904	2	0	0	36	3304	38
3300024962_7	Freshwater sediment methanotrophic microbial communities from Lake Washington under simulated oxygen tension - Sediment Metagenome 68_HOW9 (SPAdes)	Environmental; Aquatic; Freshwater; Sediment; Unclassified	MQ	Bacteria; Bacteroidetes	Bacteria; Bacteroidota; Bacteroidia; AKYH767; b-17BO; UBA4416	MetaBAT version 0.32.4, CheckM v1.0.11, GTDB database release 86, GTDB-tk version v0.1.6	IMG_PIPELINE	2018-08-15	75.24	0.63	2908795	1	0	0	27	2433	12
3300024914_6	Freshwater sediment methanotrophic microbial communities from Lake Washington under simulated oxygen tension - Sediment Metagenome 97_LOW12 (SPAdes)	Environmental; Aquatic; Freshwater; Sediment; Unclassified	MQ	Bacteria; Proteobacteria; Betaproteobacteria; Nitrosomonadales; Methylophilaceae; Methylotenera	Bacteria; Proteobacteria; Gammaproteobacteria; Betaproteobacteriales; Methylophilaceae; Methylotenera	MetaBAT version 0.32.4, CheckM v1.0.11, GTDB database release 86, GTDB-tk version v0.1.6	IMG_PIPELINE	2018-08-15	74.97	1.57	2178057	2	0	1	34	2100	38
3300024971_6	Freshwater sediment methanotrophic microbial communities from Lake Washington under simulated oxygen tension - Sediment Metagenome 19_HOW5 (SPAdes)	Environmental; Aquatic; Freshwater; Sediment; Unclassified	MQ	Bacteria; Proteobacteria; Gammaproteobacteria; Methylococcales; Methylococcaceae; Methylosarcina; Methylosarcina lacus	Bacteria; Proteobacteria; Gammaproteobacteria; Methylococcales; Methylomonadaceae; Methylosarcina; Methylosarcina lacus	MetaBAT version 0.32.4, CheckM v1.0.11, GTDB database release 86, GTDB-tk version v0.1.6	IMG_PIPELINE	2018-08-15	74.79	8.02	3120948	0	0	0	29	3235	490
3300024980_5	Freshwater sediment methanotrophic microbial communities from Lake Washington under simulated oxygen tension - Sediment Metagenome 14_LOW5 (SPAdes)	Environmental; Aquatic; Freshwater; Sediment; Unclassified	MQ	Bacteria; Verrucomicrobia; Opitutae; Opitutales; Opitutaceae; Lacunisphaera; Lacunisphaera limnophila	Bacteria; Verrucomicrobiota; Verrucomicrobiae; Opitutales; Opitutaceae; Lacunisphaera	MetaBAT version 0.32.4, CheckM v1.0.11, GTDB database release 86, GTDB-tk version v0.1.6	IMG_PIPELINE	2018-08-15	74.59	2.7	3997068	0	0	0	33	3602	339
3300024955_4	Freshwater sediment methanotrophic microbial communities from Lake Washington under simulated oxygen tension - Sediment Metagenome 92_HOW11 (SPAdes)	Environmental; Aquatic; Freshwater; Sediment; Unclassified	MQ	Bacteria; Proteobacteria; Betaproteobacteria; Burkholderiales; Comamonadaceae; Acidovorax	Bacteria; Proteobacteria; Gammaproteobacteria; Betaproteobacteriales; Burkholderiaceae; Acidovorax; GCF_001425125.1	MetaBAT version 0.32.4, CheckM v1.0.11, GTDB database release 86, GTDB-tk version v0.1.6	IMG_PIPELINE	2018-08-15	74.53	3.8	3838175	2	0	1	30	3866	404
3300024928_6	Freshwater sediment methanotrophic microbial communities from Lake Washington under simulated oxygen tension - Sediment Metagenome 61_LOW9 (SPAdes)	Environmental; Aquatic; Freshwater; Sediment; Unclassified	MQ	Bacteria; Proteobacteria; Betaproteobacteria; Burkholderiales; Comamonadaceae	Bacteria; Proteobacteria; Gammaproteobacteria; Betaproteobacteriales; Burkholderiaceae; Curvibacter_A; GCA_002633085.1	MetaBAT version 0.32.4, CheckM v1.0.11, GTDB database release 86, GTDB-tk version v0.1.6	IMG_PIPELINE	2018-08-15	74.3	0.5	2545277	1	1	2	37	2480	31
3300024940_2	Freshwater sediment methanotrophic microbial communities from Lake Washington under simulated oxygen tension - Sediment Metagenome 37_LOW7 (SPAdes)	Environmental; Aquatic; Freshwater; Sediment; Unclassified	MQ	Bacteria; Bacteroidetes; Chitinophagia; Chitinophagales; Chitinophagaceae	Bacteria; Bacteroidota; Bacteroidia; Chitinophagales; Chitinophagaceae; BSSC1	MetaBAT version 0.32.4, CheckM v1.0.11, GTDB database release 86, GTDB-tk version v0.1.6	IMG_PIPELINE	2018-08-15	74.27	0.25	3085079	0	0	0	32	2860	45
3300024920_1	Freshwater sediment methanotrophic microbial communities from Lake Washington under simulated oxygen tension - Sediment Metagenome 129_HOW14 (SPAdes)	Environmental; Aquatic; Freshwater; Sediment; Unclassified	MQ	Bacteria; Proteobacteria; Betaproteobacteria; Burkholderiales; unclassified	Bacteria; Proteobacteria; Gammaproteobacteria; Betaproteobacteriales; Burkholderiaceae; Paucibacter	MetaBAT version 0.32.4, CheckM v1.0.11, GTDB database release 86, GTDB-tk version v0.1.6	IMG_PIPELINE	2018-08-15	74.14	0	4879518	2	0	0	43	4741	299
3300024936_2	Freshwater sediment methanotrophic microbial communities from Lake Washington under simulated oxygen tension - Sediment Metagenome 85_LOW11 (SPAdes)	Environmental; Aquatic; Freshwater; Sediment; Unclassified	MQ	Bacteria; Proteobacteria; Gammaproteobacteria; Methylococcales; Methylococcaceae; Methylobacter; Methylobacter tundripaludum	Bacteria; Proteobacteria; Gammaproteobacteria; Methylococcales; Methylomonadaceae; Methylobacter_A	MetaBAT version 0.32.4, CheckM v1.0.11, GTDB database release 86, GTDB-tk version v0.1.6	IMG_PIPELINE	2018-08-15	73.68	0	4503920	4	1	0	33	4333	146
3300024930_1	Freshwater sediment methanotrophic microbial communities from Lake Washington under simulated oxygen tension - Sediment Metagenome 56_HOW8 (SPAdes)	Environmental; Aquatic; Freshwater; Sediment; Unclassified	MQ	Bacteria; Proteobacteria; Gammaproteobacteria; Methylococcales; Methylococcaceae; Methylobacter; Methylobacter tundripaludum	Bacteria; Proteobacteria; Gammaproteobacteria; Methylococcales; Methylomonadaceae; Methylobacter_A	MetaBAT version 0.32.4, CheckM v1.0.11, GTDB database release 86, GTDB-tk version v0.1.6	IMG_PIPELINE	2018-08-15	73.68	8.77	5666184	3	1	1	34	5313	128
3300024904_1	Freshwater sediment methanotrophic microbial communities from Lake Washington under simulated oxygen tension - Sediment Metagenome 122_LOW14 (SPAdes)	Environmental; Aquatic; Freshwater; Sediment; Unclassified	MQ	Bacteria; Proteobacteria; Gammaproteobacteria; Methylococcales; Methylococcaceae; Methylobacter; Methylobacter tundripaludum	Bacteria; Proteobacteria; Gammaproteobacteria; Methylococcales; Methylomonadaceae; Methylobacter_A	MetaBAT version 0.32.4, CheckM v1.0.11, GTDB database release 86, GTDB-tk version v0.1.6	IMG_PIPELINE	2018-08-15	73.68	0.88	4633424	3	1	0	28	4448	120
3300024952_2	Freshwater sediment methanotrophic microbial communities from Lake Washington under simulated oxygen tension - Sediment Metagenome 38_LOW7 (SPAdes)	Environmental; Aquatic; Freshwater; Sediment; Unclassified	MQ	Bacteria; Verrucomicrobia; Opitutae; Opitutales; Opitutaceae; Lacunisphaera; Lacunisphaera limnophila	Bacteria; Verrucomicrobiota; Verrucomicrobiae; Opitutales; Opitutaceae; Lacunisphaera	MetaBAT version 0.32.4, CheckM v1.0.11, GTDB database release 86, GTDB-tk version v0.1.6	IMG_PIPELINE	2018-08-15	73.65	2.03	3615395	0	0	0	34	3492	540
3300024908_3	Freshwater sediment methanotrophic microbial communities from Lake Washington under simulated oxygen tension - Sediment Metagenome 111_LOW13 (SPAdes)	Environmental; Aquatic; Freshwater; Sediment; Unclassified	MQ	Bacteria; Proteobacteria; Betaproteobacteria; Burkholderiales; Comamonadaceae	Bacteria; Proteobacteria; Gammaproteobacteria; Betaproteobacteriales; Burkholderiaceae; SCN-68-22	MetaBAT version 0.32.4, CheckM v1.0.11, GTDB database release 86, GTDB-tk version v0.1.6	IMG_PIPELINE	2018-08-15	73.48	0.57	3510636	0	0	0	38	3810	507
3300024939_3	Freshwater sediment methanotrophic microbial communities from Lake Washington under simulated oxygen tension - Sediment Metagenome 44_HOW7 (SPAdes)	Environmental; Aquatic; Freshwater; Sediment; Unclassified	MQ	Bacteria; Proteobacteria; Gammaproteobacteria; Methylococcales; Methylococcaceae; Methylobacter; Methylobacter luteus	Bacteria; Proteobacteria; Gammaproteobacteria; Methylococcales; Methylomonadaceae; Methylobacter	MetaBAT version 0.32.4, CheckM v1.0.11, GTDB database release 86, GTDB-tk version v0.1.6	IMG_PIPELINE	2018-08-15	73.28	0	4003154	0	0	0	34	3758	42
3300024928_5	Freshwater sediment methanotrophic microbial communities from Lake Washington under simulated oxygen tension - Sediment Metagenome 61_LOW9 (SPAdes)	Environmental; Aquatic; Freshwater; Sediment; Unclassified	MQ	Bacteria; Proteobacteria; Betaproteobacteria; Rhodocyclales	Bacteria; Proteobacteria; Gammaproteobacteria; Betaproteobacteriales; Rhodocyclaceae; Sulfuritalea	MetaBAT version 0.32.4, CheckM v1.0.11, GTDB database release 86, GTDB-tk version v0.1.6	IMG_PIPELINE	2018-08-15	73.2	2.84	2580880	0	0	0	25	2793	369
3300024968_5	Freshwater sediment methanotrophic microbial communities from Lake Washington under simulated oxygen tension - Sediment Metagenome 31_HOW6 (SPAdes)	Environmental; Aquatic; Freshwater; Sediment; Unclassified	MQ	Bacteria; Proteobacteria; Betaproteobacteria; Nitrosomonadales; Methylophilaceae; Methylotenera; Methylotenera mobilis	Bacteria; Proteobacteria; Gammaproteobacteria; Betaproteobacteriales; Methylophilaceae; Methylotenera; Methylotenera mobilis	MetaBAT version 0.32.4, CheckM v1.0.11, GTDB database release 86, GTDB-tk version v0.1.6	IMG_PIPELINE	2018-08-15	72.93	3.45	2189796	2	0	0	34	2104	29
3300024916_4	Freshwater sediment methanotrophic microbial communities from Lake Washington under simulated oxygen tension - Sediment Metagenome 63_LOW9 (SPAdes)	Environmental; Aquatic; Freshwater; Sediment; Unclassified	MQ	Bacteria; Proteobacteria; Betaproteobacteria; Burkholderiales; Comamonadaceae; Curvibacter; Curvibacter delicatus	Bacteria; Proteobacteria; Gammaproteobacteria; Betaproteobacteriales; Burkholderiaceae; Curvibacter_A	MetaBAT version 0.32.4, CheckM v1.0.11, GTDB database release 86, GTDB-tk version v0.1.6	IMG_PIPELINE	2018-08-15	72.9	0	2340552	1	0	1	28	2282	15
3300024955_5	Freshwater sediment methanotrophic microbial communities from Lake Washington under simulated oxygen tension - Sediment Metagenome 92_HOW11 (SPAdes)	Environmental; Aquatic; Freshwater; Sediment; Unclassified	MQ		Bacteria; Bdellovibrionota; Bacteriovoracia; Bacteriovoracales; Bacteriovoracaceae; UBA6153	MetaBAT version 0.32.4, CheckM v1.0.11, GTDB database release 86, GTDB-tk version v0.1.6	IMG_PIPELINE	2018-08-15	72.47	2.68	3257706	1	0	0	30	3285	23
3300024950_5	Freshwater sediment methanotrophic microbial communities from Lake Washington under simulated oxygen tension - Sediment Metagenome 103_HOW12 (SPAdes)	Environmental; Aquatic; Freshwater; Sediment; Unclassified	MQ	Bacteria; Proteobacteria; Betaproteobacteria; Nitrosomonadales; Methylophilaceae; Methylophilus	Bacteria; Proteobacteria; Gammaproteobacteria; Betaproteobacteriales; Methylophilaceae; Methylophilus	MetaBAT version 0.32.4, CheckM v1.0.11, GTDB database release 86, GTDB-tk version v0.1.6	IMG_PIPELINE	2018-08-15	72.41	5.17	3418203	1	0	0	40	3210	38
3300024922_8	Freshwater sediment methanotrophic microbial communities from Lake Washington under simulated oxygen tension - Sediment Metagenome 106_HOW12 (SPAdes)	Environmental; Aquatic; Freshwater; Sediment; Unclassified	MQ	Bacteria; Bacteroidetes; Chitinophagia; Chitinophagales; Chitinophagaceae	Bacteria; Bacteroidota; Bacteroidia; Chitinophagales; Chitinophagaceae; BSSC1	MetaBAT version 0.32.4, CheckM v1.0.11, GTDB database release 86, GTDB-tk version v0.1.6	IMG_PIPELINE	2018-08-15	72.01	0.49	2427432	0	0	0	16	2483	364
3300024970_1	Freshwater sediment methanotrophic microbial communities from Lake Washington under simulated oxygen tension - Sediment Metagenome 20_HOW5 (SPAdes)	Environmental; Aquatic; Freshwater; Sediment; Unclassified	MQ	Bacteria; Proteobacteria; Gammaproteobacteria; Methylococcales; Methylococcaceae; Methylobacter	Bacteria; Proteobacteria; Gammaproteobacteria; Methylococcales; Methylomonadaceae; Methylobacter_A	MetaBAT version 0.32.4, CheckM v1.0.11, GTDB database release 86, GTDB-tk version v0.1.6	IMG_PIPELINE	2018-08-15	71.93	5.26	6217822	4	0	1	42	6174	364
3300024932_5	Freshwater sediment methanotrophic microbial communities from Lake Washington under simulated oxygen tension - Sediment Metagenome 73_LOW10 (SPAdes)	Environmental; Aquatic; Freshwater; Sediment; Unclassified	MQ		Bacteria; Proteobacteria; Gammaproteobacteria; Betaproteobacteriales; Burkholderiaceae; Curvibacter_A; GCA_002633085.1	MetaBAT version 0.32.4, CheckM v1.0.11, GTDB database release 86, GTDB-tk version v0.1.6	IMG_PIPELINE	2018-08-15	71.5	0.03	2493393	0	1	1	31	2386	10
3300024961_9	Freshwater sediment methanotrophic microbial communities from Lake Washington under simulated oxygen tension - Sediment Metagenome 43_HOW7 (SPAdes)	Environmental; Aquatic; Freshwater; Sediment; Unclassified	MQ	Bacteria; Proteobacteria; Betaproteobacteria; Nitrosomonadales; Methylophilaceae; Methylotenera; Methylotenera mobilis	Bacteria; Proteobacteria; Gammaproteobacteria; Betaproteobacteriales; Methylophilaceae; Methylotenera; Methylotenera mobilis	MetaBAT version 0.32.4, CheckM v1.0.11, GTDB database release 86, GTDB-tk version v0.1.6	IMG_PIPELINE	2018-08-15	71.5	0.21	1749102	0	0	0	23	1918	260
3300024900_4	Freshwater sediment methanotrophic microbial communities from Lake Washington under simulated oxygen tension - Sediment Metagenome 123_LOW14 (SPAdes)	Environmental; Aquatic; Freshwater; Sediment; Unclassified	MQ	Bacteria; Proteobacteria; Betaproteobacteria; Burkholderiales; Comamonadaceae; Curvibacter; Curvibacter delicatus	Bacteria; Proteobacteria; Gammaproteobacteria; Betaproteobacteriales; Burkholderiaceae; Curvibacter_A; Curvibacter_A delicatus	MetaBAT version 0.32.4, CheckM v1.0.11, GTDB database release 86, GTDB-tk version v0.1.6	IMG_PIPELINE	2018-08-15	71.5	0.03	2640540	1	1	0	36	2549	9
3300024904_4	Freshwater sediment methanotrophic microbial communities from Lake Washington under simulated oxygen tension - Sediment Metagenome 122_LOW14 (SPAdes)	Environmental; Aquatic; Freshwater; Sediment; Unclassified	MQ	Bacteria; Bacteroidetes; Flavobacteriia; Flavobacteriales; Flavobacteriaceae; Flavobacterium; Flavobacterium sp. 102	Bacteria; Bacteroidota; Bacteroidia; Flavobacteriales; Flavobacteriaceae; Flavobacterium	MetaBAT version 0.32.4, CheckM v1.0.11, GTDB database release 86, GTDB-tk version v0.1.6	IMG_PIPELINE	2018-08-15	71.03	0	2016742	4	1	1	27	2066	203
3300024967_4	Freshwater sediment methanotrophic microbial communities from Lake Washington under simulated oxygen tension - Sediment Metagenome 21_HOW5 (SPAdes)	Environmental; Aquatic; Freshwater; Sediment; Unclassified	MQ	Bacteria; Bacteroidetes	Bacteria; Bacteroidota; Bacteroidia; AKYH767; b-17BO; UBA4416	MetaBAT version 0.32.4, CheckM v1.0.11, GTDB database release 86, GTDB-tk version v0.1.6	IMG_PIPELINE	2018-08-15	70.92	0.48	2768212	0	0	0	25	2730	414
3300024964_6	Freshwater sediment methanotrophic microbial communities from Lake Washington under simulated oxygen tension - Sediment Metagenome 70_HOW9 (SPAdes)	Environmental; Aquatic; Freshwater; Sediment; Unclassified	MQ	Bacteria; Proteobacteria; Gammaproteobacteria; Methylococcales; Methylococcaceae; Methylobacter; Methylobacter tundripaludum	Bacteria; Proteobacteria; Gammaproteobacteria; Methylococcales; Methylomonadaceae; Methylobacter_A	MetaBAT version 0.32.4, CheckM v1.0.11, GTDB database release 86, GTDB-tk version v0.1.6	IMG_PIPELINE	2018-08-15	70.18	0	3858328	2	0	0	26	3546	32
3300024902_1	Freshwater sediment methanotrophic microbial communities from Lake Washington under simulated oxygen tension - Sediment Metagenome 121_LOW14 (SPAdes)	Environmental; Aquatic; Freshwater; Sediment; Unclassified	MQ	Bacteria; Proteobacteria; Gammaproteobacteria; Methylococcales; Methylococcaceae; Methylobacter; Methylobacter tundripaludum	Bacteria; Proteobacteria; Gammaproteobacteria; Methylococcales; Methylomonadaceae; Methylobacter_A	MetaBAT version 0.32.4, CheckM v1.0.11, GTDB database release 86, GTDB-tk version v0.1.6	IMG_PIPELINE	2018-08-15	70.18	1.75	4338888	4	1	1	26	4149	161
3300024971_8	Freshwater sediment methanotrophic microbial communities from Lake Washington under simulated oxygen tension - Sediment Metagenome 19_HOW5 (SPAdes)	Environmental; Aquatic; Freshwater; Sediment; Unclassified	MQ	Bacteria; Bacteroidetes	Bacteria; Bacteroidota; Bacteroidia; Sphingobacteriales; Solitaleaceae	MetaBAT version 0.32.4, CheckM v1.0.11, GTDB database release 86, GTDB-tk version v0.1.6	IMG_PIPELINE	2018-08-15	69.84	0.48	2109336	2	1	1	28	1899	10
3300024924_6	Freshwater sediment methanotrophic microbial communities from Lake Washington under simulated oxygen tension - Sediment Metagenome 76_LOW10 (SPAdes)	Environmental; Aquatic; Freshwater; Sediment; Unclassified	MQ		Bacteria; Proteobacteria; Gammaproteobacteria; Betaproteobacteriales; Burkholderiaceae; Curvibacter_A; GCA_002633085.1	MetaBAT version 0.32.4, CheckM v1.0.11, GTDB database release 86, GTDB-tk version v0.1.6	IMG_PIPELINE	2018-08-15	69.54	1.36	2168126	0	0	0	29	2265	221
3300024959_9	Freshwater sediment methanotrophic microbial communities from Lake Washington under simulated oxygen tension - Sediment Metagenome 88_LOW11 (SPAdes)	Environmental; Aquatic; Freshwater; Sediment; Unclassified	MQ	Bacteria; Proteobacteria; Betaproteobacteria; Nitrosomonadales; Methylophilaceae; Methylotenera; Methylotenera mobilis	Bacteria; Proteobacteria; Gammaproteobacteria; Betaproteobacteriales; Methylophilaceae; Methylotenera	MetaBAT version 0.32.4, CheckM v1.0.11, GTDB database release 86, GTDB-tk version v0.1.6	IMG_PIPELINE	2018-08-15	69.14	5.17	2050169	2	1	0	30	1964	74
3300024966_10	Freshwater sediment methanotrophic microbial communities from Lake Washington under simulated oxygen tension - Sediment Metagenome 128_HOW14 (SPAdes)	Environmental; Aquatic; Freshwater; Sediment; Unclassified	MQ	Bacteria; Proteobacteria; Betaproteobacteria; Nitrosomonadales; Methylophilaceae; Methylotenera; Methylotenera versatilis	Bacteria; Proteobacteria; Gammaproteobacteria; Betaproteobacteriales; Methylophilaceae; Methylotenera	MetaBAT version 0.32.4, CheckM v1.0.11, GTDB database release 86, GTDB-tk version v0.1.6	IMG_PIPELINE	2018-08-15	69.02	0.43	1921275	0	0	0	20	1866	32
3300024928_3	Freshwater sediment methanotrophic microbial communities from Lake Washington under simulated oxygen tension - Sediment Metagenome 61_LOW9 (SPAdes)	Environmental; Aquatic; Freshwater; Sediment; Unclassified	MQ		Bacteria; Bdellovibrionota; Bacteriovoracia; Bacteriovoracales; Bacteriovoracaceae; UBA6153	MetaBAT version 0.32.4, CheckM v1.0.11, GTDB database release 86, GTDB-tk version v0.1.6	IMG_PIPELINE	2018-08-15	68.73	1.79	3089125	0	0	0	23	3254	241
3300024980_12	Freshwater sediment methanotrophic microbial communities from Lake Washington under simulated oxygen tension - Sediment Metagenome 14_LOW5 (SPAdes)	Environmental; Aquatic; Freshwater; Sediment; Unclassified	MQ	Bacteria; Proteobacteria; Betaproteobacteria; Nitrosomonadales; Methylophilaceae; Methylotenera; Methylotenera sp. G11	Bacteria; Proteobacteria; Gammaproteobacteria; Betaproteobacteriales; Methylophilaceae; Methylotenera	MetaBAT version 0.32.4, CheckM v1.0.11, GTDB database release 86, GTDB-tk version v0.1.6	IMG_PIPELINE	2018-08-15	68.28	0	1979108	1	0	0	27	2062	227
3300024969_2	Freshwater sediment methanotrophic microbial communities from Lake Washington under simulated oxygen tension - Sediment Metagenome 26_LOW6 (SPAdes)	Environmental; Aquatic; Freshwater; Sediment; Unclassified	MQ	Bacteria; Proteobacteria	Bacteria; Myxococcota; Polyangia; Polyangiales; Ga0077539	MetaBAT version 0.32.4, CheckM v1.0.11, GTDB database release 86, GTDB-tk version v0.1.6	IMG_PIPELINE	2018-08-15	67.97	1.29	6426897	3	0	0	34	5288	72
3300024949_2	Freshwater sediment methanotrophic microbial communities from Lake Washington under simulated oxygen tension - Sediment Metagenome 67_HOW9 (SPAdes)	Environmental; Aquatic; Freshwater; Sediment; Unclassified	MQ	Bacteria; Proteobacteria; Betaproteobacteria; Burkholderiales; Comamonadaceae; Curvibacter; Curvibacter lanceolatus	Bacteria; Proteobacteria; Gammaproteobacteria; Betaproteobacteriales; Burkholderiaceae; Curvibacter; Curvibacter lanceolatus	MetaBAT version 0.32.4, CheckM v1.0.11, GTDB database release 86, GTDB-tk version v0.1.6	IMG_PIPELINE	2018-08-15	67.69	2.5	4517111	0	0	0	16	4566	631
3300024931_3	Freshwater sediment methanotrophic microbial communities from Lake Washington under simulated oxygen tension - Sediment Metagenome 49_LOW8 (SPAdes)	Environmental; Aquatic; Freshwater; Sediment; Unclassified	MQ	Bacteria; Proteobacteria; Gammaproteobacteria; Methylococcales; Methylococcaceae; Methylobacter; Methylobacter tundripaludum	Bacteria; Proteobacteria; Gammaproteobacteria; Methylococcales; Methylomonadaceae; Methylobacter_A; Methylobacter_A tundripaludum	MetaBAT version 0.32.4, CheckM v1.0.11, GTDB database release 86, GTDB-tk version v0.1.6	IMG_PIPELINE	2018-08-15	67.44	4.76	3104968	1	0	0	28	3190	187
3300024921_7	Freshwater sediment methanotrophic microbial communities from Lake Washington under simulated oxygen tension - Sediment Metagenome 33_HOW6 (SPAdes)	Environmental; Aquatic; Freshwater; Sediment; Unclassified	MQ	Bacteria; Proteobacteria; Betaproteobacteria; Nitrosomonadales; Methylophilaceae; Methylophilus	Bacteria; Proteobacteria; Gammaproteobacteria; Betaproteobacteriales; Methylophilaceae; Methylophilus	MetaBAT version 0.32.4, CheckM v1.0.11, GTDB database release 86, GTDB-tk version v0.1.6	IMG_PIPELINE	2018-08-15	67.24	1.72	1976773	2	0	0	21	1902	9
3300024966_3	Freshwater sediment methanotrophic microbial communities from Lake Washington under simulated oxygen tension - Sediment Metagenome 128_HOW14 (SPAdes)	Environmental; Aquatic; Freshwater; Sediment; Unclassified	MQ	Bacteria; Proteobacteria; Betaproteobacteria; Burkholderiales; unclassified	Bacteria; Proteobacteria; Gammaproteobacteria; Betaproteobacteriales; Burkholderiaceae; Paucibacter	MetaBAT version 0.32.4, CheckM v1.0.11, GTDB database release 86, GTDB-tk version v0.1.6	IMG_PIPELINE	2018-08-15	67.24	1.72	4896680	1	0	0	43	4767	326
3300024974_2	Freshwater sediment methanotrophic microbial communities from Lake Washington under simulated oxygen tension - Sediment Metagenome 9_HOW4 (SPAdes)	Environmental; Aquatic; Freshwater; Sediment; Unclassified	MQ	Bacteria; Proteobacteria; Gammaproteobacteria; Methylococcales; Methylococcaceae	Bacteria; Proteobacteria; Gammaproteobacteria; Methylococcales; Methylomonadaceae; Methylobacter_A	MetaBAT version 0.32.4, CheckM v1.0.11, GTDB database release 86, GTDB-tk version v0.1.6	IMG_PIPELINE	2018-08-15	67.02	1.75	4194143	0	0	0	44	4288	347
3300024936_1	Freshwater sediment methanotrophic microbial communities from Lake Washington under simulated oxygen tension - Sediment Metagenome 85_LOW11 (SPAdes)	Environmental; Aquatic; Freshwater; Sediment; Unclassified	MQ	Bacteria; Proteobacteria; Gammaproteobacteria; Methylococcales; Methylococcaceae; Methylobacter; Methylobacter tundripaludum	Bacteria; Proteobacteria; Gammaproteobacteria; Methylococcales; Methylomonadaceae; Methylobacter_A	MetaBAT version 0.32.4, CheckM v1.0.11, GTDB database release 86, GTDB-tk version v0.1.6	IMG_PIPELINE	2018-08-15	66.67	7.02	5012577	3	1	0	32	4741	92
3300024892_7	Freshwater sediment methanotrophic microbial communities from Lake Washington under simulated oxygen tension - Sediment Metagenome 7_HOW4 (SPAdes)	Environmental; Aquatic; Freshwater; Sediment; Unclassified	MQ	Bacteria; Proteobacteria; Gammaproteobacteria; Methylococcales; Methylococcaceae; Methylobacter	Bacteria; Proteobacteria; Gammaproteobacteria; Methylococcales; Methylomonadaceae	MetaBAT version 0.32.4, CheckM v1.0.11, GTDB database release 86, GTDB-tk version v0.1.6	IMG_PIPELINE	2018-08-15	66.55	1.72	2189932	0	0	0	22	2309	278
3300024944_3	Freshwater sediment methanotrophic microbial communities from Lake Washington under simulated oxygen tension - Sediment Metagenome 127_HOW14 (SPAdes)	Environmental; Aquatic; Freshwater; Sediment; Unclassified	MQ	Bacteria; Proteobacteria; Betaproteobacteria; Rhodocyclales	Bacteria; Proteobacteria; Gammaproteobacteria; Betaproteobacteriales; Rhodocyclaceae; Sulfuritalea	MetaBAT version 0.32.4, CheckM v1.0.11, GTDB database release 86, GTDB-tk version v0.1.6	IMG_PIPELINE	2018-08-15	66.4	2.35	2663595	0	0	0	25	2951	438
3300024941_5	Freshwater sediment methanotrophic microbial communities from Lake Washington under simulated oxygen tension - Sediment Metagenome 64_LOW9 (SPAdes)	Environmental; Aquatic; Freshwater; Sediment; Unclassified	MQ	Bacteria; Proteobacteria; Betaproteobacteria; Burkholderiales; Comamonadaceae; Curvibacter; Curvibacter delicatus	Bacteria; Proteobacteria; Gammaproteobacteria; Betaproteobacteriales; Burkholderiaceae; Curvibacter_A; GCA_002633085.1	MetaBAT version 0.32.4, CheckM v1.0.11, GTDB database release 86, GTDB-tk version v0.1.6	IMG_PIPELINE	2018-08-15	65.89	0.7	2297832	0	0	0	23	2197	10
3300024930_5	Freshwater sediment methanotrophic microbial communities from Lake Washington under simulated oxygen tension - Sediment Metagenome 56_HOW8 (SPAdes)	Environmental; Aquatic; Freshwater; Sediment; Unclassified	MQ	Bacteria; Bacteroidetes	Bacteria; Bacteroidota; Bacteroidia; AKYH767; 2-12-FULL-35-15; 2-12-FULL-35-15	MetaBAT version 0.32.4, CheckM v1.0.11, GTDB database release 86, GTDB-tk version v0.1.6	IMG_PIPELINE	2018-08-15	65.48	0.95	2509354	1	1	1	26	2186	21
3300024905_1	Freshwater sediment methanotrophic microbial communities from Lake Washington under simulated oxygen tension - Sediment Metagenome 86_LOW11 (SPAdes)	Environmental; Aquatic; Freshwater; Sediment; Unclassified	MQ	Bacteria; Proteobacteria; Gammaproteobacteria; Methylococcales; Methylococcaceae; Methylobacter; Methylobacter tundripaludum	Bacteria; Proteobacteria; Gammaproteobacteria; Methylococcales; Methylomonadaceae; Methylobacter_A	MetaBAT version 0.32.4, CheckM v1.0.11, GTDB database release 86, GTDB-tk version v0.1.6	IMG_PIPELINE	2018-08-15	64.91	0	4913370	3	0	0	31	4605	81
3300024923_3	Freshwater sediment methanotrophic microbial communities from Lake Washington under simulated oxygen tension - Sediment Metagenome 51_LOW8 (SPAdes)	Environmental; Aquatic; Freshwater; Sediment; Unclassified	MQ		Bacteria; Bdellovibrionota; Bacteriovoracia; Bacteriovoracales; Bacteriovoracaceae; UBA6153	MetaBAT version 0.32.4, CheckM v1.0.11, GTDB database release 86, GTDB-tk version v0.1.6	IMG_PIPELINE	2018-08-15	64.91	0	3092580	1	1	1	19	3107	22
3300024904_3	Freshwater sediment methanotrophic microbial communities from Lake Washington under simulated oxygen tension - Sediment Metagenome 122_LOW14 (SPAdes)	Environmental; Aquatic; Freshwater; Sediment; Unclassified	MQ	Bacteria; Proteobacteria; Gammaproteobacteria; Methylococcales; Methylococcaceae; Methylobacter; Methylobacter tundripaludum	Bacteria; Proteobacteria; Gammaproteobacteria; Methylococcales; Methylomonadaceae; Methylobacter_A	MetaBAT version 0.32.4, CheckM v1.0.11, GTDB database release 86, GTDB-tk version v0.1.6	IMG_PIPELINE	2018-08-15	64.91	8.77	2358456	0	0	0	27	2289	44
3300024912_2	Freshwater sediment methanotrophic microbial communities from Lake Washington under simulated oxygen tension - Sediment Metagenome 45_HOW7 (SPAdes)	Environmental; Aquatic; Freshwater; Sediment; Unclassified	MQ	Bacteria; Bacteroidetes	Bacteria; Bacteroidota; Bacteroidia; Sphingobacteriales	MetaBAT version 0.32.4, CheckM v1.0.11, GTDB database release 86, GTDB-tk version v0.1.6	IMG_PIPELINE	2018-08-15	64.24	0.16	1806874	0	1	0	17	1803	210
3300024959_5	Freshwater sediment methanotrophic microbial communities from Lake Washington under simulated oxygen tension - Sediment Metagenome 88_LOW11 (SPAdes)	Environmental; Aquatic; Freshwater; Sediment; Unclassified	MQ	Bacteria; Proteobacteria; Gammaproteobacteria; Methylococcales; Methylococcaceae; Methylobacter; Methylobacter tundripaludum	Bacteria; Proteobacteria; Gammaproteobacteria; Methylococcales; Methylomonadaceae; Methylobacter_A	MetaBAT version 0.32.4, CheckM v1.0.11, GTDB database release 86, GTDB-tk version v0.1.6	IMG_PIPELINE	2018-08-15	64.04	0	3114099	3	1	0	25	3009	61
3300024931_8	Freshwater sediment methanotrophic microbial communities from Lake Washington under simulated oxygen tension - Sediment Metagenome 49_LOW8 (SPAdes)	Environmental; Aquatic; Freshwater; Sediment; Unclassified	MQ	Bacteria; Proteobacteria; Betaproteobacteria; Nitrosomonadales; Methylophilaceae; Methylotenera; Methylotenera mobilis	Bacteria; Proteobacteria; Gammaproteobacteria; Betaproteobacteriales; Methylophilaceae; Methylotenera	MetaBAT version 0.32.4, CheckM v1.0.11, GTDB database release 86, GTDB-tk version v0.1.6	IMG_PIPELINE	2018-08-15	63.97	0	1502375	0	0	0	13	1603	247
3300024920_7	Freshwater sediment methanotrophic microbial communities from Lake Washington under simulated oxygen tension - Sediment Metagenome 129_HOW14 (SPAdes)	Environmental; Aquatic; Freshwater; Sediment; Unclassified	MQ	Bacteria; Proteobacteria; Gammaproteobacteria; Methylococcales; Methylococcaceae; Methylobacter; Methylobacter tundripaludum	Bacteria; Proteobacteria; Gammaproteobacteria; Methylococcales; Methylomonadaceae; Methylobacter_A; Methylobacter_A tundripaludum	MetaBAT version 0.32.4, CheckM v1.0.11, GTDB database release 86, GTDB-tk version v0.1.6	IMG_PIPELINE	2018-08-15	63.96	0.71	2599977	2	0	0	26	2428	29
3300024931_9	Freshwater sediment methanotrophic microbial communities from Lake Washington under simulated oxygen tension - Sediment Metagenome 49_LOW8 (SPAdes)	Environmental; Aquatic; Freshwater; Sediment; Unclassified	MQ	Bacteria; Proteobacteria; Betaproteobacteria; Nitrosomonadales; Methylophilaceae; Methylotenera; Methylotenera sp. G11	Bacteria; Proteobacteria; Gammaproteobacteria; Betaproteobacteriales; Methylophilaceae; Methylotenera	MetaBAT version 0.32.4, CheckM v1.0.11, GTDB database release 86, GTDB-tk version v0.1.6	IMG_PIPELINE	2018-08-15	63.79	5.17	1457093	1	0	0	28	1499	114
3300024894_4	Freshwater sediment methanotrophic microbial communities from Lake Washington under simulated oxygen tension - Sediment Metagenome 2_LOW4 (SPAdes)	Environmental; Aquatic; Freshwater; Sediment; Unclassified	MQ	Bacteria; Proteobacteria; Gammaproteobacteria	Bacteria; Proteobacteria; Gammaproteobacteria; Xanthomonadales; Xanthomonadaceae; Arenimonas	MetaBAT version 0.32.4, CheckM v1.0.11, GTDB database release 86, GTDB-tk version v0.1.6	IMG_PIPELINE	2018-08-15	63.79	0	2173434	0	0	0	24	2276	300
3300024977_5	Freshwater sediment methanotrophic microbial communities from Lake Washington under simulated oxygen tension - Sediment Metagenome 13_LOW5 (SPAdes)	Environmental; Aquatic; Freshwater; Sediment; Unclassified	MQ	Bacteria; Proteobacteria; Betaproteobacteria; Nitrosomonadales; Methylophilaceae; Methylotenera; Methylotenera sp. G11	Bacteria; Proteobacteria; Gammaproteobacteria; Betaproteobacteriales; Methylophilaceae; Methylotenera	MetaBAT version 0.32.4, CheckM v1.0.11, GTDB database release 86, GTDB-tk version v0.1.6	IMG_PIPELINE	2018-08-15	63.79	5.17	1770912	0	0	0	15	1912	289
3300024927_3	Freshwater sediment methanotrophic microbial communities from Lake Washington under simulated oxygen tension - Sediment Metagenome 34_HOW6 (SPAdes)	Environmental; Aquatic; Freshwater; Sediment; Unclassified	MQ	Bacteria; Proteobacteria; Gammaproteobacteria; Methylococcales; Methylococcaceae; Methylosarcina; Methylosarcina lacus	Bacteria; Proteobacteria; Gammaproteobacteria; Methylococcales; Methylomonadaceae; Methylosarcina; Methylosarcina lacus	MetaBAT version 0.32.4, CheckM v1.0.11, GTDB database release 86, GTDB-tk version v0.1.6	IMG_PIPELINE	2018-08-15	63.18	0.09	2399429	0	0	0	25	2318	17
3300024959_6	Freshwater sediment methanotrophic microbial communities from Lake Washington under simulated oxygen tension - Sediment Metagenome 88_LOW11 (SPAdes)	Environmental; Aquatic; Freshwater; Sediment; Unclassified	MQ	Bacteria; Proteobacteria; Gammaproteobacteria; Methylococcales; Methylococcaceae; Methylosarcina; Methylosarcina lacus	Bacteria; Proteobacteria; Gammaproteobacteria; Methylococcales; Methylomonadaceae; Methylosarcina; Methylosarcina lacus	MetaBAT version 0.32.4, CheckM v1.0.11, GTDB database release 86, GTDB-tk version v0.1.6	IMG_PIPELINE	2018-08-15	63.16	2.63	2803483	0	0	0	33	2899	273
3300024941_2	Freshwater sediment methanotrophic microbial communities from Lake Washington under simulated oxygen tension - Sediment Metagenome 64_LOW9 (SPAdes)	Environmental; Aquatic; Freshwater; Sediment; Unclassified	MQ	Bacteria; Verrucomicrobia; Opitutae; Opitutales; Opitutaceae; Opitutus; Opitutus sp. GAS368	Bacteria; Verrucomicrobiota; Verrucomicrobiae; Opitutales; Opitutaceae; Lacunisphaera	MetaBAT version 0.32.4, CheckM v1.0.11, GTDB database release 86, GTDB-tk version v0.1.6	IMG_PIPELINE	2018-08-15	62.86	1.72	2633999	1	0	1	27	2569	362
3300024955_7	Freshwater sediment methanotrophic microbial communities from Lake Washington under simulated oxygen tension - Sediment Metagenome 92_HOW11 (SPAdes)	Environmental; Aquatic; Freshwater; Sediment; Unclassified	MQ	Bacteria; Proteobacteria; Betaproteobacteria; Nitrosomonadales; Methylophilaceae; Methylotenera; Methylotenera sp. G11	Bacteria; Proteobacteria; Gammaproteobacteria; Betaproteobacteriales; Methylophilaceae; Methylotenera	MetaBAT version 0.32.4, CheckM v1.0.11, GTDB database release 86, GTDB-tk version v0.1.6	IMG_PIPELINE	2018-08-15	62.41	1.72	2139489	1	1	0	28	2235	244
3300024945_3	Freshwater sediment methanotrophic microbial communities from Lake Washington under simulated oxygen tension - Sediment Metagenome 104_HOW12 (SPAdes)	Environmental; Aquatic; Freshwater; Sediment; Unclassified	MQ	Bacteria; Bacteroidetes; Flavobacteriia; Flavobacteriales; Flavobacteriaceae; Flavobacterium	Bacteria; Bacteroidota; Bacteroidia; Flavobacteriales; Flavobacteriaceae; Flavobacterium	MetaBAT version 0.32.4, CheckM v1.0.11, GTDB database release 86, GTDB-tk version v0.1.6	IMG_PIPELINE	2018-08-15	62.3	2.49	3506197	0	0	0	28	3601	638
3300024972_8	Freshwater sediment methanotrophic microbial communities from Lake Washington under simulated oxygen tension - Sediment Metagenome 10_HOW4 (SPAdes)	Environmental; Aquatic; Freshwater; Sediment; Unclassified	MQ	Bacteria; Proteobacteria; Gammaproteobacteria; Methylococcales; Methylococcaceae	Bacteria; Proteobacteria; Gammaproteobacteria; Methylococcales; Methylomonadaceae; UBA4132	MetaBAT version 0.32.4, CheckM v1.0.11, GTDB database release 86, GTDB-tk version v0.1.6	IMG_PIPELINE	2018-08-15	62.1	0.19	2027209	1	1	2	32	1981	13
3300024977_8	Freshwater sediment methanotrophic microbial communities from Lake Washington under simulated oxygen tension - Sediment Metagenome 13_LOW5 (SPAdes)	Environmental; Aquatic; Freshwater; Sediment; Unclassified	MQ	Bacteria; Proteobacteria; Betaproteobacteria; Nitrosomonadales; Methylophilaceae; Methylotenera; Methylotenera sp. G11	Bacteria; Proteobacteria; Gammaproteobacteria; Betaproteobacteriales; Methylophilaceae; Methylotenera	MetaBAT version 0.32.4, CheckM v1.0.11, GTDB database release 86, GTDB-tk version v0.1.6	IMG_PIPELINE	2018-08-15	61.99	1.72	1438282	1	0	0	18	1577	257
3300024919_3	Freshwater sediment methanotrophic microbial communities from Lake Washington under simulated oxygen tension - Sediment Metagenome 46_HOW7 (SPAdes)	Environmental; Aquatic; Freshwater; Sediment; Unclassified	MQ	Bacteria; Proteobacteria; Gammaproteobacteria; Methylococcales; Methylococcaceae; Methylosarcina; Methylosarcina lacus	Bacteria; Proteobacteria; Gammaproteobacteria; Methylococcales; Methylomonadaceae; Methylosarcina; Methylosarcina lacus	MetaBAT version 0.32.4, CheckM v1.0.11, GTDB database release 86, GTDB-tk version v0.1.6	IMG_PIPELINE	2018-08-15	61.8	0.09	2351205	0	0	0	25	2267	15
3300024924_4	Freshwater sediment methanotrophic microbial communities from Lake Washington under simulated oxygen tension - Sediment Metagenome 76_LOW10 (SPAdes)	Environmental; Aquatic; Freshwater; Sediment; Unclassified	MQ	Bacteria; Bacteroidetes; Chitinophagia; Chitinophagales; Chitinophagaceae	Bacteria; Bacteroidota; Bacteroidia; Chitinophagales; Chitinophagaceae; BSSC1	MetaBAT version 0.32.4, CheckM v1.0.11, GTDB database release 86, GTDB-tk version v0.1.6	IMG_PIPELINE	2018-08-15	61.69	1.48	2655782	0	0	0	23	2694	368
3300024957_5	Freshwater sediment methanotrophic microbial communities from Lake Washington under simulated oxygen tension - Sediment Metagenome 62_LOW9 (SPAdes)	Environmental; Aquatic; Freshwater; Sediment; Unclassified	MQ	Bacteria; Proteobacteria; Betaproteobacteria; Burkholderiales; Comamonadaceae; Curvibacter; Curvibacter sp. PAE-UM	Bacteria; Proteobacteria; Gammaproteobacteria; Betaproteobacteriales; Burkholderiaceae; Curvibacter_A; GCA_002633085.1	MetaBAT version 0.32.4, CheckM v1.0.11, GTDB database release 86, GTDB-tk version v0.1.6	IMG_PIPELINE	2018-08-15	61.66	3.85	2410313	0	0	0	23	2431	90
3300024980_8	Freshwater sediment methanotrophic microbial communities from Lake Washington under simulated oxygen tension - Sediment Metagenome 14_LOW5 (SPAdes)	Environmental; Aquatic; Freshwater; Sediment; Unclassified	MQ	Bacteria; Proteobacteria; Betaproteobacteria; Burkholderiales; Comamonadaceae	Bacteria; Proteobacteria; Gammaproteobacteria; Betaproteobacteriales; Burkholderiaceae; Rhodoferax	MetaBAT version 0.32.4, CheckM v1.0.11, GTDB database release 86, GTDB-tk version v0.1.6	IMG_PIPELINE	2018-08-15	61.5	2.63	2773097	0	0	0	21	2904	493
3300024956_10	Freshwater sediment methanotrophic microbial communities from Lake Washington under simulated oxygen tension - Sediment Metagenome 91_HOW11 (SPAdes)	Environmental; Aquatic; Freshwater; Sediment; Unclassified	MQ	Bacteria; Bacteroidetes; Flavobacteriia; Flavobacteriales; Flavobacteriaceae; Flavobacterium; Flavobacterium sp. 102	Bacteria; Bacteroidota; Bacteroidia; Flavobacteriales; Flavobacteriaceae; Flavobacterium	MetaBAT version 0.32.4, CheckM v1.0.11, GTDB database release 86, GTDB-tk version v0.1.6	IMG_PIPELINE	2018-08-15	60.9	7.95	1861500	1	0	1	21	1927	348
3300024969_4	Freshwater sediment methanotrophic microbial communities from Lake Washington under simulated oxygen tension - Sediment Metagenome 26_LOW6 (SPAdes)	Environmental; Aquatic; Freshwater; Sediment; Unclassified	MQ	Bacteria; Proteobacteria; Gammaproteobacteria; Methylococcales; Methylococcaceae; Methylobacter; Methylobacter tundripaludum	Bacteria; Proteobacteria; Gammaproteobacteria; Methylococcales; Methylomonadaceae; Methylobacter_A; Methylobacter_A tundripaludum	MetaBAT version 0.32.4, CheckM v1.0.11, GTDB database release 86, GTDB-tk version v0.1.6	IMG_PIPELINE	2018-08-15	60.71	0.36	2297006	1	0	1	16	2184	32
3300024892_6	Freshwater sediment methanotrophic microbial communities from Lake Washington under simulated oxygen tension - Sediment Metagenome 7_HOW4 (SPAdes)	Environmental; Aquatic; Freshwater; Sediment; Unclassified	MQ	Bacteria; Proteobacteria; Betaproteobacteria; Nitrosomonadales; Methylophilaceae; Methylotenera; Methylotenera sp. G11	Bacteria; Proteobacteria; Gammaproteobacteria; Betaproteobacteriales; Methylophilaceae; Methylotenera	MetaBAT version 0.32.4, CheckM v1.0.11, GTDB database release 86, GTDB-tk version v0.1.6	IMG_PIPELINE	2018-08-15	60.69	6.9	2202900	0	0	0	15	2452	371
3300024961_20	Freshwater sediment methanotrophic microbial communities from Lake Washington under simulated oxygen tension - Sediment Metagenome 43_HOW7 (SPAdes)	Environmental; Aquatic; Freshwater; Sediment; Unclassified	MQ	Bacteria; Proteobacteria; Betaproteobacteria; Nitrosomonadales; Methylophilaceae; Methylophilus; Methylophilus sp. 5	Bacteria; Proteobacteria; Gammaproteobacteria; Betaproteobacteriales; Methylophilaceae; Methylophilus	MetaBAT version 0.32.4, CheckM v1.0.11, GTDB database release 86, GTDB-tk version v0.1.6	IMG_PIPELINE	2018-08-15	60.68	0	1544649	0	0	0	27	1516	1
3300024968_27	Freshwater sediment methanotrophic microbial communities from Lake Washington under simulated oxygen tension - Sediment Metagenome 31_HOW6 (SPAdes)	Environmental; Aquatic; Freshwater; Sediment; Unclassified	MQ	Bacteria; Proteobacteria; Betaproteobacteria; Nitrosomonadales; Methylophilaceae; Methylophilus; Methylophilus sp. 5	Bacteria; Proteobacteria; Gammaproteobacteria; Betaproteobacteriales; Methylophilaceae; Methylophilus	MetaBAT version 0.32.4, CheckM v1.0.11, GTDB database release 86, GTDB-tk version v0.1.6	IMG_PIPELINE	2018-08-15	60.68	0	1544649	0	0	0	26	1515	1
3300024909_11	Freshwater sediment methanotrophic microbial communities from Lake Washington under simulated oxygen tension - Sediment Metagenome 105_HOW12 (SPAdes)	Environmental; Aquatic; Freshwater; Sediment; Unclassified	MQ	Bacteria; Proteobacteria; Betaproteobacteria; Nitrosomonadales; Methylophilaceae; Methylophilus; Methylophilus sp. 5	Bacteria; Proteobacteria; Gammaproteobacteria; Betaproteobacteriales; Methylophilaceae; Methylophilus	MetaBAT version 0.32.4, CheckM v1.0.11, GTDB database release 86, GTDB-tk version v0.1.6	IMG_PIPELINE	2018-08-15	60.68	0	1498816	0	0	0	27	1481	1
3300024891_5	Freshwater sediment methanotrophic microbial communities from Lake Washington under simulated oxygen tension - Sediment Metagenome 8_HOW4 (SPAdes)	Environmental; Aquatic; Freshwater; Sediment; Unclassified	MQ	Bacteria; Proteobacteria; Gammaproteobacteria; Methylococcales; Methylococcaceae; Methylobacter	Bacteria; Proteobacteria; Gammaproteobacteria; Methylococcales; Methylomonadaceae	MetaBAT version 0.32.4, CheckM v1.0.11, GTDB database release 86, GTDB-tk version v0.1.6	IMG_PIPELINE	2018-08-15	60.34	1.72	2130146	1	0	1	18	2210	236
3300024892_10	Freshwater sediment methanotrophic microbial communities from Lake Washington under simulated oxygen tension - Sediment Metagenome 7_HOW4 (SPAdes)	Environmental; Aquatic; Freshwater; Sediment; Unclassified	MQ	Bacteria; Proteobacteria; Betaproteobacteria; Nitrosomonadales; Methylophilaceae; Methylotenera; Methylotenera versatilis	Bacteria; Proteobacteria; Gammaproteobacteria; Betaproteobacteriales; Methylophilaceae; Methylotenera	MetaBAT version 0.32.4, CheckM v1.0.11, GTDB database release 86, GTDB-tk version v0.1.6	IMG_PIPELINE	2018-08-15	60.31	2.78	1783312	0	0	0	19	1953	254
3300024957_4	Freshwater sediment methanotrophic microbial communities from Lake Washington under simulated oxygen tension - Sediment Metagenome 62_LOW9 (SPAdes)	Environmental; Aquatic; Freshwater; Sediment; Unclassified	MQ	Bacteria; Proteobacteria; Oligoflexia; Bacteriovoracales; Bacteriovoracaceae; Bacteriovorax; Bacteriovorax stolpii	Bacteria; Bdellovibrionota; Bacteriovoracia; Bacteriovoracales; Bacteriovoracaceae; UBA6153	MetaBAT version 0.32.4, CheckM v1.0.11, GTDB database release 86, GTDB-tk version v0.1.6	IMG_PIPELINE	2018-08-15	60.25	0	2463719	0	0	0	13	2628	319
3300024952_8	Freshwater sediment methanotrophic microbial communities from Lake Washington under simulated oxygen tension - Sediment Metagenome 38_LOW7 (SPAdes)	Environmental; Aquatic; Freshwater; Sediment; Unclassified	MQ	Bacteria; Proteobacteria; Betaproteobacteria; Nitrosomonadales; Methylophilaceae; Methylotenera; Methylotenera sp. G11	Bacteria; Proteobacteria; Gammaproteobacteria; Betaproteobacteriales; Methylophilaceae; Methylotenera	MetaBAT version 0.32.4, CheckM v1.0.11, GTDB database release 86, GTDB-tk version v0.1.6	IMG_PIPELINE	2018-08-15	59.66	3.45	1342854	0	1	0	15	1465	222
3300024985_5	Freshwater sediment methanotrophic microbial communities from Lake Washington under simulated oxygen tension - Sediment Metagenome 3_LOW4 (SPAdes)	Environmental; Aquatic; Freshwater; Sediment; Unclassified	MQ	Bacteria; Bacteroidetes; Flavobacteriia; Flavobacteriales; Flavobacteriaceae; Flavobacterium	Bacteria; Bacteroidota; Bacteroidia; Flavobacteriales; Flavobacteriaceae; Flavobacterium	MetaBAT version 0.32.4, CheckM v1.0.11, GTDB database release 86, GTDB-tk version v0.1.6	IMG_PIPELINE	2018-08-15	59.05	6.98	2099320	1	0	0	20	2294	374
3300024917_4	Freshwater sediment methanotrophic microbial communities from Lake Washington under simulated oxygen tension - Sediment Metagenome 112_LOW13 (SPAdes)	Environmental; Aquatic; Freshwater; Sediment; Unclassified	MQ	Bacteria; Proteobacteria; Gammaproteobacteria; Methylococcales; Methylococcaceae; Methylobacter; Methylobacter tundripaludum	Bacteria; Proteobacteria; Gammaproteobacteria; Methylococcales; Methylomonadaceae; Methylobacter_A	MetaBAT version 0.32.4, CheckM v1.0.11, GTDB database release 86, GTDB-tk version v0.1.6	IMG_PIPELINE	2018-08-15	58.77	0	3574492	1	0	0	28	3342	45
3300024929_5	Freshwater sediment methanotrophic microbial communities from Lake Washington under simulated oxygen tension - Sediment Metagenome 100_LOW12 (SPAdes)	Environmental; Aquatic; Freshwater; Sediment; Unclassified	MQ	Bacteria; Proteobacteria; Gammaproteobacteria; Methylococcales; Methylococcaceae; Methylobacter; Methylobacter tundripaludum	Bacteria; Proteobacteria; Gammaproteobacteria; Methylococcales; Methylomonadaceae; Methylobacter_A	MetaBAT version 0.32.4, CheckM v1.0.11, GTDB database release 86, GTDB-tk version v0.1.6	IMG_PIPELINE	2018-08-15	58.77	0	3429165	1	0	0	25	3202	30
3300024956_9	Freshwater sediment methanotrophic microbial communities from Lake Washington under simulated oxygen tension - Sediment Metagenome 91_HOW11 (SPAdes)	Environmental; Aquatic; Freshwater; Sediment; Unclassified	MQ	Bacteria; Proteobacteria; Betaproteobacteria; Nitrosomonadales; Methylophilaceae; Methylophilus; Methylophilus sp. Q8	Bacteria; Proteobacteria; Gammaproteobacteria; Betaproteobacteriales; Methylophilaceae; Methylophilus; Methylophilus sp1	MetaBAT version 0.32.4, CheckM v1.0.11, GTDB database release 86, GTDB-tk version v0.1.6	IMG_PIPELINE	2018-08-15	58.62	0	1987878	0	0	0	17	2040	160
3300024959_10	Freshwater sediment methanotrophic microbial communities from Lake Washington under simulated oxygen tension - Sediment Metagenome 88_LOW11 (SPAdes)	Environmental; Aquatic; Freshwater; Sediment; Unclassified	MQ	Bacteria; Proteobacteria; Betaproteobacteria; Nitrosomonadales; Methylophilaceae; Methylophilus	Bacteria; Proteobacteria; Gammaproteobacteria; Betaproteobacteriales; Methylophilaceae; Methylophilus	MetaBAT version 0.32.4, CheckM v1.0.11, GTDB database release 86, GTDB-tk version v0.1.6	IMG_PIPELINE	2018-08-15	58.62	0	1552813	1	1	0	22	1524	12
3300024975_8	Freshwater sediment methanotrophic microbial communities from Lake Washington under simulated oxygen tension - Sediment Metagenome 79_HOW10 (SPAdes)	Environmental; Aquatic; Freshwater; Sediment; Unclassified	MQ	Bacteria; Proteobacteria; Betaproteobacteria; Burkholderiales; Comamonadaceae; Pelomonas	Bacteria; Proteobacteria; Gammaproteobacteria; Betaproteobacteriales; Burkholderiaceae; Pelomonas	MetaBAT version 0.32.4, CheckM v1.0.11, GTDB database release 86, GTDB-tk version v0.1.6	IMG_PIPELINE	2018-08-15	58.62	1.72	2933080	1	0	0	33	2771	10
3300024895_5	Freshwater sediment methanotrophic microbial communities from Lake Washington under simulated oxygen tension - Sediment Metagenome 1_LOW4 (SPAdes)	Environmental; Aquatic; Freshwater; Sediment; Unclassified	MQ	Bacteria; Proteobacteria; Gammaproteobacteria	Bacteria; Proteobacteria; Gammaproteobacteria; Xanthomonadales; Xanthomonadaceae; Arenimonas	MetaBAT version 0.32.4, CheckM v1.0.11, GTDB database release 86, GTDB-tk version v0.1.6	IMG_PIPELINE	2018-08-15	58.45	0	1957677	0	0	0	17	2112	347
3300024963_1	Freshwater sediment methanotrophic microbial communities from Lake Washington under simulated oxygen tension - Sediment Metagenome 27_LOW6 (SPAdes)	Environmental; Aquatic; Freshwater; Sediment; Unclassified	MQ	Bacteria; Proteobacteria	Bacteria; Myxococcota; Polyangia; Polyangiales; Ga0077539	MetaBAT version 0.32.4, CheckM v1.0.11, GTDB database release 86, GTDB-tk version v0.1.6	IMG_PIPELINE	2018-08-15	58.17	1.72	6306224	0	0	0	33	6134	996
3300024899_1	Freshwater sediment methanotrophic microbial communities from Lake Washington under simulated oxygen tension - Sediment Metagenome 69_HOW9 (SPAdes)	Environmental; Aquatic; Freshwater; Sediment; Unclassified	MQ	Bacteria; Proteobacteria; Gammaproteobacteria; Methylococcales; Methylococcaceae; Methylobacter; Methylobacter tundripaludum	Bacteria; Proteobacteria; Gammaproteobacteria; Methylococcales; Methylomonadaceae; Methylobacter_A	MetaBAT version 0.32.4, CheckM v1.0.11, GTDB database release 86, GTDB-tk version v0.1.6	IMG_PIPELINE	2018-08-15	57.89	0	3375873	1	0	0	27	3206	56
3300024911_1	Freshwater sediment methanotrophic microbial communities from Lake Washington under simulated oxygen tension - Sediment Metagenome 109_LOW13 (SPAdes)	Environmental; Aquatic; Freshwater; Sediment; Unclassified	MQ	Bacteria; Proteobacteria; Gammaproteobacteria; Methylococcales; Methylococcaceae; Methylobacter; Methylobacter tundripaludum	Bacteria; Proteobacteria; Gammaproteobacteria; Methylococcales; Methylomonadaceae; Methylobacter_A	MetaBAT version 0.32.4, CheckM v1.0.11, GTDB database release 86, GTDB-tk version v0.1.6	IMG_PIPELINE	2018-08-15	57.89	0	4499762	1	0	0	31	4197	60
3300024893_2	Freshwater sediment methanotrophic microbial communities from Lake Washington under simulated oxygen tension - Sediment Metagenome 22_HOW5 (SPAdes)	Environmental; Aquatic; Freshwater; Sediment; Unclassified	MQ	Bacteria; Proteobacteria; Betaproteobacteria; Nitrosomonadales; Methylophilaceae; Methylotenera; Methylotenera sp. G11	Bacteria; Proteobacteria; Gammaproteobacteria; Betaproteobacteriales; Methylophilaceae; Methylotenera	MetaBAT version 0.32.4, CheckM v1.0.11, GTDB database release 86, GTDB-tk version v0.1.6	IMG_PIPELINE	2018-08-15	57.76	2.59	2026203	0	0	0	33	2162	254
3300024933_17	Freshwater sediment methanotrophic microbial communities from Lake Washington under simulated oxygen tension - Sediment Metagenome 117_HOW13 (SPAdes)	Environmental; Aquatic; Freshwater; Sediment; Unclassified	MQ	Bacteria; Proteobacteria; Betaproteobacteria; Nitrosomonadales; Methylophilaceae; Methylophilus; Methylophilus sp. 5	Bacteria; Proteobacteria; Gammaproteobacteria; Betaproteobacteriales; Methylophilaceae; Methylophilus	MetaBAT version 0.32.4, CheckM v1.0.11, GTDB database release 86, GTDB-tk version v0.1.6	IMG_PIPELINE	2018-08-15	57.69	0	1454969	0	0	0	27	1435	1
3300024900_2	Freshwater sediment methanotrophic microbial communities from Lake Washington under simulated oxygen tension - Sediment Metagenome 123_LOW14 (SPAdes)	Environmental; Aquatic; Freshwater; Sediment; Unclassified	MQ	Bacteria; Proteobacteria; Betaproteobacteria; Burkholderiales; Comamonadaceae; Polaromonas	Bacteria; Proteobacteria; Gammaproteobacteria; Betaproteobacteriales; Burkholderiaceae; Polaromonas	MetaBAT version 0.32.4, CheckM v1.0.11, GTDB database release 86, GTDB-tk version v0.1.6	IMG_PIPELINE	2018-08-15	57.66	0	2732029	0	1	0	29	2875	290
3300024977_4	Freshwater sediment methanotrophic microbial communities from Lake Washington under simulated oxygen tension - Sediment Metagenome 13_LOW5 (SPAdes)	Environmental; Aquatic; Freshwater; Sediment; Unclassified	MQ	Bacteria; Proteobacteria; Betaproteobacteria; Burkholderiales; Comamonadaceae	Bacteria; Proteobacteria; Gammaproteobacteria; Betaproteobacteriales; Burkholderiaceae; Rhodoferax	MetaBAT version 0.32.4, CheckM v1.0.11, GTDB database release 86, GTDB-tk version v0.1.6	IMG_PIPELINE	2018-08-15	57.55	2.45	2424533	0	0	0	18	2584	487
3300024931_7	Freshwater sediment methanotrophic microbial communities from Lake Washington under simulated oxygen tension - Sediment Metagenome 49_LOW8 (SPAdes)	Environmental; Aquatic; Freshwater; Sediment; Unclassified	MQ	Bacteria; Bacteroidetes; Flavobacteriia; Flavobacteriales; Flavobacteriaceae; Flavobacterium; Flavobacterium sp. 102	Bacteria; Bacteroidota; Bacteroidia; Flavobacteriales; Flavobacteriaceae; Flavobacterium	MetaBAT version 0.32.4, CheckM v1.0.11, GTDB database release 86, GTDB-tk version v0.1.6	IMG_PIPELINE	2018-08-15	57.49	0.65	1595340	0	0	0	28	1739	298
3300024932_7	Freshwater sediment methanotrophic microbial communities from Lake Washington under simulated oxygen tension - Sediment Metagenome 73_LOW10 (SPAdes)	Environmental; Aquatic; Freshwater; Sediment; Unclassified	MQ	Bacteria; Proteobacteria; Betaproteobacteria; Nitrosomonadales; Methylophilaceae; Methylotenera; Methylotenera sp. G11	Bacteria; Proteobacteria; Gammaproteobacteria; Betaproteobacteriales; Methylophilaceae; Methylotenera	MetaBAT version 0.32.4, CheckM v1.0.11, GTDB database release 86, GTDB-tk version v0.1.6	IMG_PIPELINE	2018-08-15	57.24	5.17	2330826	0	0	0	28	2294	88
3300024951_19	Freshwater sediment methanotrophic microbial communities from Lake Washington under simulated oxygen tension - Sediment Metagenome 93_HOW11 (SPAdes)	Environmental; Aquatic; Freshwater; Sediment; Unclassified	MQ	Bacteria; Proteobacteria; Betaproteobacteria; Burkholderiales; Comamonadaceae	Bacteria; Proteobacteria; Gammaproteobacteria; Betaproteobacteriales; Burkholderiaceae; UBA9957	MetaBAT version 0.32.4, CheckM v1.0.11, GTDB database release 86, GTDB-tk version v0.1.6	IMG_PIPELINE	2018-08-15	57.2	0.19	2380219	1	0	0	40	2303	1
3300024944_4	Freshwater sediment methanotrophic microbial communities from Lake Washington under simulated oxygen tension - Sediment Metagenome 127_HOW14 (SPAdes)	Environmental; Aquatic; Freshwater; Sediment; Unclassified	MQ	Bacteria; Proteobacteria; Betaproteobacteria; Burkholderiales; Comamonadaceae	Bacteria; Proteobacteria; Gammaproteobacteria; Betaproteobacteriales; Burkholderiaceae; SCN-68-22; GCA_001724785.1	MetaBAT version 0.32.4, CheckM v1.0.11, GTDB database release 86, GTDB-tk version v0.1.6	IMG_PIPELINE	2018-08-15	57.2	0.38	2014851	1	0	0	21	1888	10
3300024953_2	Freshwater sediment methanotrophic microbial communities from Lake Washington under simulated oxygen tension - Sediment Metagenome 94_HOW11 (SPAdes)	Environmental; Aquatic; Freshwater; Sediment; Unclassified	MQ	Bacteria; Proteobacteria; Gammaproteobacteria; Pseudomonadales; Pseudomonadaceae; Pseudomonas; Pseudomonas chlororaphis	Bacteria; Proteobacteria; Gammaproteobacteria; Pseudomonadales; Pseudomonadaceae; Pseudomonas_E; Pseudomonas_E piscium	MetaBAT version 0.32.4, CheckM v1.0.11, GTDB database release 86, GTDB-tk version v0.1.6	IMG_PIPELINE	2018-08-15	57.02	0	5591917	1	0	0	36	5524	541
3300024915_17	Freshwater sediment methanotrophic microbial communities from Lake Washington under simulated oxygen tension - Sediment Metagenome 99_LOW12 (SPAdes)	Environmental; Aquatic; Freshwater; Sediment; Unclassified	MQ	Bacteria; Proteobacteria; Betaproteobacteria; Burkholderiales; Comamonadaceae; Curvibacter; Curvibacter delicatus	Bacteria; Proteobacteria; Gammaproteobacteria; Betaproteobacteriales; Burkholderiaceae; Curvibacter_A; Curvibacter_A delicatus	MetaBAT version 0.32.4, CheckM v1.0.11, GTDB database release 86, GTDB-tk version v0.1.6	IMG_PIPELINE	2018-08-15	56.9	0	1888318	1	1	1	31	1804	1
3300024907_15	Freshwater sediment methanotrophic microbial communities from Lake Washington under simulated oxygen tension - Sediment Metagenome 87_LOW11 (SPAdes)	Environmental; Aquatic; Freshwater; Sediment; Unclassified	MQ	Bacteria; Proteobacteria; Betaproteobacteria; Burkholderiales; Comamonadaceae; Curvibacter; Curvibacter delicatus	Bacteria; Proteobacteria; Gammaproteobacteria; Betaproteobacteriales; Burkholderiaceae; Curvibacter_A; Curvibacter_A delicatus	MetaBAT version 0.32.4, CheckM v1.0.11, GTDB database release 86, GTDB-tk version v0.1.6	IMG_PIPELINE	2018-08-15	56.9	0	1884559	1	0	0	29	1800	1
3300024941_8	Freshwater sediment methanotrophic microbial communities from Lake Washington under simulated oxygen tension - Sediment Metagenome 64_LOW9 (SPAdes)	Environmental; Aquatic; Freshwater; Sediment; Unclassified	MQ	Bacteria; Proteobacteria; Betaproteobacteria; Nitrosomonadales; Methylophilaceae; Methylotenera; Methylotenera mobilis	Bacteria; Proteobacteria; Gammaproteobacteria; Betaproteobacteriales; Methylophilaceae; Methylotenera	MetaBAT version 0.32.4, CheckM v1.0.11, GTDB database release 86, GTDB-tk version v0.1.6	IMG_PIPELINE	2018-08-15	56.9	0	1360583	2	0	0	21	1332	14
3300024923_6	Freshwater sediment methanotrophic microbial communities from Lake Washington under simulated oxygen tension - Sediment Metagenome 51_LOW8 (SPAdes)	Environmental; Aquatic; Freshwater; Sediment; Unclassified	MQ	Bacteria; Proteobacteria; Betaproteobacteria; Nitrosomonadales; Methylophilaceae; Methylotenera; Methylotenera mobilis	Bacteria; Proteobacteria; Gammaproteobacteria; Betaproteobacteriales; Methylophilaceae; Methylotenera; Methylotenera mobilis	MetaBAT version 0.32.4, CheckM v1.0.11, GTDB database release 86, GTDB-tk version v0.1.6	IMG_PIPELINE	2018-08-15	56.9	0	1952354	2	0	0	26	1869	12
3300024935_22	Freshwater sediment methanotrophic microbial communities from Lake Washington under simulated oxygen tension - Sediment Metagenome 116_HOW13 (SPAdes)	Environmental; Aquatic; Freshwater; Sediment; Unclassified	MQ	Bacteria; Proteobacteria; Betaproteobacteria; Nitrosomonadales; Methylophilaceae	Bacteria; Proteobacteria; Gammaproteobacteria; Betaproteobacteriales; Methylophilaceae; MM1	MetaBAT version 0.32.4, CheckM v1.0.11, GTDB database release 86, GTDB-tk version v0.1.6	IMG_PIPELINE	2018-08-15	56.9	0	1860435	0	0	0	18	1782	1
3300024908_13	Freshwater sediment methanotrophic microbial communities from Lake Washington under simulated oxygen tension - Sediment Metagenome 111_LOW13 (SPAdes)	Environmental; Aquatic; Freshwater; Sediment; Unclassified	MQ		Bacteria; Proteobacteria; Gammaproteobacteria; Betaproteobacteriales; Burkholderiaceae; Curvibacter_A; Curvibacter_A delicatus	MetaBAT version 0.32.4, CheckM v1.0.11, GTDB database release 86, GTDB-tk version v0.1.6	IMG_PIPELINE	2018-08-15	56.9	0	1885054	1	0	1	29	1801	1
3300024953_28	Freshwater sediment methanotrophic microbial communities from Lake Washington under simulated oxygen tension - Sediment Metagenome 94_HOW11 (SPAdes)	Environmental; Aquatic; Freshwater; Sediment; Unclassified	MQ	Bacteria; Proteobacteria; Betaproteobacteria; Nitrosomonadales; Methylophilaceae; Methylophilus	Bacteria; Proteobacteria; Gammaproteobacteria; Betaproteobacteriales; Methylophilaceae; Methylophilus	MetaBAT version 0.32.4, CheckM v1.0.11, GTDB database release 86, GTDB-tk version v0.1.6	IMG_PIPELINE	2018-08-15	56.41	0	1452583	0	0	0	27	1444	1
3300024955_9	Freshwater sediment methanotrophic microbial communities from Lake Washington under simulated oxygen tension - Sediment Metagenome 92_HOW11 (SPAdes)	Environmental; Aquatic; Freshwater; Sediment; Unclassified	MQ	Bacteria; Proteobacteria; Betaproteobacteria; Nitrosomonadales; Methylophilaceae; Methylotenera; Methylotenera mobilis	Bacteria; Proteobacteria; Gammaproteobacteria; Betaproteobacteriales; Methylophilaceae; Methylotenera	MetaBAT version 0.32.4, CheckM v1.0.11, GTDB database release 86, GTDB-tk version v0.1.6	IMG_PIPELINE	2018-08-15	56.41	0	1607533	2	0	0	32	1574	7
3300024959_7	Freshwater sediment methanotrophic microbial communities from Lake Washington under simulated oxygen tension - Sediment Metagenome 88_LOW11 (SPAdes)	Environmental; Aquatic; Freshwater; Sediment; Unclassified	MQ	Bacteria; Proteobacteria; Betaproteobacteria; Nitrosomonadales; Methylophilaceae; Methylotenera; Methylotenera mobilis	Bacteria; Proteobacteria; Gammaproteobacteria; Betaproteobacteriales; Methylophilaceae; Methylotenera	MetaBAT version 0.32.4, CheckM v1.0.11, GTDB database release 86, GTDB-tk version v0.1.6	IMG_PIPELINE	2018-08-15	56.38	1.72	2556363	2	0	0	30	2452	101
3300024898_1	Freshwater sediment methanotrophic microbial communities from Lake Washington under simulated oxygen tension - Sediment Metagenome 98_LOW12 (SPAdes)	Environmental; Aquatic; Freshwater; Sediment; Unclassified	MQ	Bacteria; Proteobacteria; Gammaproteobacteria; Methylococcales; Methylococcaceae; Methylobacter; Methylobacter tundripaludum	Bacteria; Proteobacteria; Gammaproteobacteria; Methylococcales; Methylomonadaceae; Methylobacter_A	MetaBAT version 0.32.4, CheckM v1.0.11, GTDB database release 86, GTDB-tk version v0.1.6	IMG_PIPELINE	2018-08-15	56.14	0	4443332	1	0	0	29	4140	65
3300024931_1	Freshwater sediment methanotrophic microbial communities from Lake Washington under simulated oxygen tension - Sediment Metagenome 49_LOW8 (SPAdes)	Environmental; Aquatic; Freshwater; Sediment; Unclassified	MQ	Bacteria; Proteobacteria; Gammaproteobacteria; Methylococcales; Methylococcaceae; Methylobacter; Methylobacter tundripaludum	Bacteria; Proteobacteria; Gammaproteobacteria; Methylococcales; Methylomonadaceae; Methylobacter_A	MetaBAT version 0.32.4, CheckM v1.0.11, GTDB database release 86, GTDB-tk version v0.1.6	IMG_PIPELINE	2018-08-15	56.14	0	4073177	2	1	0	25	4154	512
3300024980_11	Freshwater sediment methanotrophic microbial communities from Lake Washington under simulated oxygen tension - Sediment Metagenome 14_LOW5 (SPAdes)	Environmental; Aquatic; Freshwater; Sediment; Unclassified	MQ	Bacteria; Bacteroidetes	Bacteria; Bacteroidota; Bacteroidia; AKYH767; b-17BO; UBA4416	MetaBAT version 0.32.4, CheckM v1.0.11, GTDB database release 86, GTDB-tk version v0.1.6	IMG_PIPELINE	2018-08-15	55.74	0.95	2111523	0	0	0	18	2092	383
3300024919_7	Freshwater sediment methanotrophic microbial communities from Lake Washington under simulated oxygen tension - Sediment Metagenome 46_HOW7 (SPAdes)	Environmental; Aquatic; Freshwater; Sediment; Unclassified	MQ	Bacteria; Bacteroidetes; Flavobacteriia; Flavobacteriales; Flavobacteriaceae; Flavobacterium; Flavobacterium sasangense	Bacteria; Bacteroidota; Bacteroidia; Flavobacteriales; Flavobacteriaceae; Flavobacterium	MetaBAT version 0.32.4, CheckM v1.0.11, GTDB database release 86, GTDB-tk version v0.1.6	IMG_PIPELINE	2018-08-15	55.34	0.18	1285051	1	1	1	26	1418	239
3300024898_3	Freshwater sediment methanotrophic microbial communities from Lake Washington under simulated oxygen tension - Sediment Metagenome 98_LOW12 (SPAdes)	Environmental; Aquatic; Freshwater; Sediment; Unclassified	MQ	Bacteria; Proteobacteria; Betaproteobacteria; Nitrosomonadales; Methylophilaceae; Methylophilus	Bacteria; Proteobacteria; Gammaproteobacteria; Betaproteobacteriales; Methylophilaceae; Methylophilus; Methylophilus sp1	MetaBAT version 0.32.4, CheckM v1.0.11, GTDB database release 86, GTDB-tk version v0.1.6	IMG_PIPELINE	2018-08-15	55.17	0	1903774	2	0	0	21	1844	6
3300024905_4	Freshwater sediment methanotrophic microbial communities from Lake Washington under simulated oxygen tension - Sediment Metagenome 86_LOW11 (SPAdes)	Environmental; Aquatic; Freshwater; Sediment; Unclassified	MQ	Bacteria; Proteobacteria; Betaproteobacteria; Nitrosomonadales; Methylophilaceae; Methylophilus	Bacteria; Proteobacteria; Gammaproteobacteria; Betaproteobacteriales; Methylophilaceae; Methylophilus; Methylophilus sp1	MetaBAT version 0.32.4, CheckM v1.0.11, GTDB database release 86, GTDB-tk version v0.1.6	IMG_PIPELINE	2018-08-15	55.17	0	1903222	2	0	0	21	1844	6
3300024936_4	Freshwater sediment methanotrophic microbial communities from Lake Washington under simulated oxygen tension - Sediment Metagenome 85_LOW11 (SPAdes)	Environmental; Aquatic; Freshwater; Sediment; Unclassified	MQ	Bacteria; Proteobacteria; Betaproteobacteria; Nitrosomonadales; Methylophilaceae; Methylophilus	Bacteria; Proteobacteria; Gammaproteobacteria; Betaproteobacteriales; Methylophilaceae; Methylophilus; Methylophilus sp1	MetaBAT version 0.32.4, CheckM v1.0.11, GTDB database release 86, GTDB-tk version v0.1.6	IMG_PIPELINE	2018-08-15	55.17	0	1907232	2	0	0	21	1842	5
3300024906_4	Freshwater sediment methanotrophic microbial communities from Lake Washington under simulated oxygen tension - Sediment Metagenome 80_HOW10 (SPAdes)	Environmental; Aquatic; Freshwater; Sediment; Unclassified	MQ	Bacteria; Proteobacteria; Betaproteobacteria; Nitrosomonadales; Methylophilaceae; Methylophilus	Bacteria; Proteobacteria; Gammaproteobacteria; Betaproteobacteriales; Methylophilaceae; Methylophilus; Methylophilus sp1	MetaBAT version 0.32.4, CheckM v1.0.11, GTDB database release 86, GTDB-tk version v0.1.6	IMG_PIPELINE	2018-08-15	55.17	0	1907454	2	0	0	21	1841	4
3300024924_7	Freshwater sediment methanotrophic microbial communities from Lake Washington under simulated oxygen tension - Sediment Metagenome 76_LOW10 (SPAdes)	Environmental; Aquatic; Freshwater; Sediment; Unclassified	MQ	Bacteria; Proteobacteria; Betaproteobacteria; Nitrosomonadales; Methylophilaceae; Methylotenera; Methylotenera mobilis	Bacteria; Proteobacteria; Gammaproteobacteria; Betaproteobacteriales; Methylophilaceae; Methylotenera	MetaBAT version 0.32.4, CheckM v1.0.11, GTDB database release 86, GTDB-tk version v0.1.6	IMG_PIPELINE	2018-08-15	55.17	3.45	1388140	2	0	0	24	1385	33
3300024962_8	Freshwater sediment methanotrophic microbial communities from Lake Washington under simulated oxygen tension - Sediment Metagenome 68_HOW9 (SPAdes)	Environmental; Aquatic; Freshwater; Sediment; Unclassified	MQ	Bacteria; Proteobacteria; Betaproteobacteria; Nitrosomonadales; Methylophilaceae; Methylophilus	Bacteria; Proteobacteria; Gammaproteobacteria; Betaproteobacteriales; Methylophilaceae; Methylophilus; Methylophilus sp1	MetaBAT version 0.32.4, CheckM v1.0.11, GTDB database release 86, GTDB-tk version v0.1.6	IMG_PIPELINE	2018-08-15	55.17	0	1907876	2	0	0	21	1841	5
3300024985_6	Freshwater sediment methanotrophic microbial communities from Lake Washington under simulated oxygen tension - Sediment Metagenome 3_LOW4 (SPAdes)	Environmental; Aquatic; Freshwater; Sediment; Unclassified	MQ	Bacteria; Proteobacteria; Betaproteobacteria; Nitrosomonadales; Methylophilaceae; Methylotenera; Methylotenera sp. G11	Bacteria; Proteobacteria; Gammaproteobacteria; Betaproteobacteriales; Methylophilaceae; Methylotenera	MetaBAT version 0.32.4, CheckM v1.0.11, GTDB database release 86, GTDB-tk version v0.1.6	IMG_PIPELINE	2018-08-15	55.17	6.9	1898125	1	0	1	32	1937	223
3300024951_7	Freshwater sediment methanotrophic microbial communities from Lake Washington under simulated oxygen tension - Sediment Metagenome 93_HOW11 (SPAdes)	Environmental; Aquatic; Freshwater; Sediment; Unclassified	MQ	Bacteria; Proteobacteria; Betaproteobacteria; Nitrosomonadales; Methylophilaceae; Methylotenera; Methylotenera versatilis	Bacteria; Proteobacteria; Gammaproteobacteria; Betaproteobacteriales; Methylophilaceae; Methylotenera	MetaBAT version 0.32.4, CheckM v1.0.11, GTDB database release 86, GTDB-tk version v0.1.6	IMG_PIPELINE	2018-08-15	55.13	3.63	1550589	0	1	0	15	1723	301
3300024932_6	Freshwater sediment methanotrophic microbial communities from Lake Washington under simulated oxygen tension - Sediment Metagenome 73_LOW10 (SPAdes)	Environmental; Aquatic; Freshwater; Sediment; Unclassified	MQ		Bacteria; Bdellovibrionota; Bacteriovoracia; Bacteriovoracales; Bacteriovoracaceae; UBA6153	MetaBAT version 0.32.4, CheckM v1.0.11, GTDB database release 86, GTDB-tk version v0.1.6	IMG_PIPELINE	2018-08-15	54.85	0	2324236	0	0	0	21	2657	413
3300024957_10	Freshwater sediment methanotrophic microbial communities from Lake Washington under simulated oxygen tension - Sediment Metagenome 62_LOW9 (SPAdes)	Environmental; Aquatic; Freshwater; Sediment; Unclassified	MQ	Bacteria; Proteobacteria; Betaproteobacteria; Nitrosomonadales; Methylophilaceae; Methylotenera; Methylotenera sp. G11	Bacteria; Proteobacteria; Gammaproteobacteria; Betaproteobacteriales; Methylophilaceae; Methylotenera	MetaBAT version 0.32.4, CheckM v1.0.11, GTDB database release 86, GTDB-tk version v0.1.6	IMG_PIPELINE	2018-08-15	54.73	5.56	1601867	0	0	0	27	1576	36
3300024900_3	Freshwater sediment methanotrophic microbial communities from Lake Washington under simulated oxygen tension - Sediment Metagenome 123_LOW14 (SPAdes)	Environmental; Aquatic; Freshwater; Sediment; Unclassified	MQ	Bacteria; Proteobacteria; Gammaproteobacteria; Methylococcales; Methylococcaceae; Methylobacter; Methylobacter tundripaludum	Bacteria; Proteobacteria; Gammaproteobacteria; Methylococcales; Methylomonadaceae; Methylobacter_A	MetaBAT version 0.32.4, CheckM v1.0.11, GTDB database release 86, GTDB-tk version v0.1.6	IMG_PIPELINE	2018-08-15	54.39	0	2689498	2	0	0	24	2513	27
3300024980_9	Freshwater sediment methanotrophic microbial communities from Lake Washington under simulated oxygen tension - Sediment Metagenome 14_LOW5 (SPAdes)	Environmental; Aquatic; Freshwater; Sediment; Unclassified	MQ	Bacteria; Proteobacteria; Gammaproteobacteria; Methylococcales; Methylococcaceae; Methylobacter; Methylobacter tundripaludum	Bacteria; Proteobacteria; Gammaproteobacteria; Methylococcales; Methylomonadaceae; Methylobacter_A; Methylobacter_A tundripaludum	MetaBAT version 0.32.4, CheckM v1.0.11, GTDB database release 86, GTDB-tk version v0.1.6	IMG_PIPELINE	2018-08-15	53.83	0.88	2595313	2	0	2	15	2554	144
3300024974_7	Freshwater sediment methanotrophic microbial communities from Lake Washington under simulated oxygen tension - Sediment Metagenome 9_HOW4 (SPAdes)	Environmental; Aquatic; Freshwater; Sediment; Unclassified	MQ	Bacteria; Bacteroidetes; Flavobacteriia; Flavobacteriales; Flavobacteriaceae; Flavobacterium	Bacteria; Bacteroidota; Bacteroidia; Flavobacteriales; Flavobacteriaceae; Flavobacterium	MetaBAT version 0.32.4, CheckM v1.0.11, GTDB database release 86, GTDB-tk version v0.1.6	IMG_PIPELINE	2018-08-15	53.79	1.73	1834055	0	0	0	26	2014	318
3300024916_14	Freshwater sediment methanotrophic microbial communities from Lake Washington under simulated oxygen tension - Sediment Metagenome 63_LOW9 (SPAdes)	Environmental; Aquatic; Freshwater; Sediment; Unclassified	MQ	Bacteria; Proteobacteria; Oligoflexia; Bacteriovoracales; Bacteriovoracaceae; Bacteriovorax; Bacteriovorax stolpii	Bacteria; Bdellovibrionota; Bacteriovoracia; Bacteriovoracales; Bacteriovoracaceae; UBA6153	MetaBAT version 0.32.4, CheckM v1.0.11, GTDB database release 86, GTDB-tk version v0.1.6	IMG_PIPELINE	2018-08-15	53.72	0	1969180	0	0	0	24	1922	1
3300024959_4	Freshwater sediment methanotrophic microbial communities from Lake Washington under simulated oxygen tension - Sediment Metagenome 88_LOW11 (SPAdes)	Environmental; Aquatic; Freshwater; Sediment; Unclassified	MQ	Bacteria; Proteobacteria; Gammaproteobacteria; Methylococcales; Methylococcaceae; Methylobacter; Methylobacter tundripaludum	Bacteria; Proteobacteria; Gammaproteobacteria; Methylococcales; Methylomonadaceae; Methylobacter_A	MetaBAT version 0.32.4, CheckM v1.0.11, GTDB database release 86, GTDB-tk version v0.1.6	IMG_PIPELINE	2018-08-15	53.51	1.75	3802359	2	0	0	27	3587	56
3300024960_7	Freshwater sediment methanotrophic microbial communities from Lake Washington under simulated oxygen tension - Sediment Metagenome 25_LOW6 (SPAdes)	Environmental; Aquatic; Freshwater; Sediment; Unclassified	MQ	Bacteria; Proteobacteria; Betaproteobacteria; Nitrosomonadales; Methylophilaceae; Methylotenera; Methylotenera mobilis	Bacteria; Proteobacteria; Gammaproteobacteria; Betaproteobacteriales; Methylophilaceae; Methylotenera; Methylotenera mobilis	MetaBAT version 0.32.4, CheckM v1.0.11, GTDB database release 86, GTDB-tk version v0.1.6	IMG_PIPELINE	2018-08-15	53.45	0	1424985	0	0	0	22	1529	185
3300024970_8	Freshwater sediment methanotrophic microbial communities from Lake Washington under simulated oxygen tension - Sediment Metagenome 20_HOW5 (SPAdes)	Environmental; Aquatic; Freshwater; Sediment; Unclassified	MQ	Bacteria; Proteobacteria; Betaproteobacteria; Nitrosomonadales; Methylophilaceae; Methylotenera; Methylotenera mobilis	Bacteria; Proteobacteria; Gammaproteobacteria; Betaproteobacteriales; Methylophilaceae; Methylotenera	MetaBAT version 0.32.4, CheckM v1.0.11, GTDB database release 86, GTDB-tk version v0.1.6	IMG_PIPELINE	2018-08-15	53.45	6.36	1298685	1	0	0	18	1410	197
3300024962_3	Freshwater sediment methanotrophic microbial communities from Lake Washington under simulated oxygen tension - Sediment Metagenome 68_HOW9 (SPAdes)	Environmental; Aquatic; Freshwater; Sediment; Unclassified	MQ	Bacteria; Proteobacteria; Betaproteobacteria; Burkholderiales; unclassified	Bacteria; Proteobacteria; Gammaproteobacteria; Betaproteobacteriales; Burkholderiaceae; JOSHI-001	MetaBAT version 0.32.4, CheckM v1.0.11, GTDB database release 86, GTDB-tk version v0.1.6	IMG_PIPELINE	2018-08-15	52.84	4.13	3496308	0	0	0	22	3709	706
3300024934_5	Freshwater sediment methanotrophic microbial communities from Lake Washington under simulated oxygen tension - Sediment Metagenome 74_LOW10 (SPAdes)	Environmental; Aquatic; Freshwater; Sediment; Unclassified	MQ	Bacteria; Proteobacteria; Betaproteobacteria; Nitrosomonadales; Methylophilaceae; Methylotenera	Bacteria; Proteobacteria; Gammaproteobacteria; Betaproteobacteriales; Methylophilaceae; Methylotenera	MetaBAT version 0.32.4, CheckM v1.0.11, GTDB database release 86, GTDB-tk version v0.1.6	IMG_PIPELINE	2018-08-15	52.66	8.06	2098287	2	0	0	39	2072	85
3300024923_1	Freshwater sediment methanotrophic microbial communities from Lake Washington under simulated oxygen tension - Sediment Metagenome 51_LOW8 (SPAdes)	Environmental; Aquatic; Freshwater; Sediment; Unclassified	MQ	Bacteria; Proteobacteria; Gammaproteobacteria; Methylococcales; Methylococcaceae; Methylobacter; Methylobacter tundripaludum	Bacteria; Proteobacteria; Gammaproteobacteria; Methylococcales; Methylomonadaceae; Methylobacter_A	MetaBAT version 0.32.4, CheckM v1.0.11, GTDB database release 86, GTDB-tk version v0.1.6	IMG_PIPELINE	2018-08-15	52.63	7.02	4467705	3	0	1	19	4744	705
3300024921_3	Freshwater sediment methanotrophic microbial communities from Lake Washington under simulated oxygen tension - Sediment Metagenome 33_HOW6 (SPAdes)	Environmental; Aquatic; Freshwater; Sediment; Unclassified	MQ	Bacteria; Proteobacteria; Gammaproteobacteria; Methylococcales; Methylococcaceae; Methylobacter; Methylobacter tundripaludum	Bacteria; Proteobacteria; Gammaproteobacteria; Methylococcales; Methylomonadaceae; Methylobacter_A; Methylobacter_A tundripaludum	MetaBAT version 0.32.4, CheckM v1.0.11, GTDB database release 86, GTDB-tk version v0.1.6	IMG_PIPELINE	2018-08-15	52.63	5.26	3447487	2	1	1	20	3519	320
3300024976_7	Freshwater sediment methanotrophic microbial communities from Lake Washington under simulated oxygen tension - Sediment Metagenome 16_LOW5 (SPAdes)	Environmental; Aquatic; Freshwater; Sediment; Unclassified	MQ	Bacteria; Proteobacteria; Gammaproteobacteria; Methylococcales; Methylococcaceae; Methylobacter; Methylobacter tundripaludum	Bacteria; Proteobacteria; Gammaproteobacteria; Methylococcales; Methylomonadaceae; Methylobacter_A; Methylobacter_A tundripaludum	MetaBAT version 0.32.4, CheckM v1.0.11, GTDB database release 86, GTDB-tk version v0.1.6	IMG_PIPELINE	2018-08-15	52.63	0	2248471	1	0	0	18	2175	129
3300024949_5	Freshwater sediment methanotrophic microbial communities from Lake Washington under simulated oxygen tension - Sediment Metagenome 67_HOW9 (SPAdes)	Environmental; Aquatic; Freshwater; Sediment; Unclassified	MQ	Bacteria; Bacteroidetes	Bacteria; Bacteroidota; Bacteroidia; AKYH767; b-17BO; UBA2475	MetaBAT version 0.32.4, CheckM v1.0.11, GTDB database release 86, GTDB-tk version v0.1.6	IMG_PIPELINE	2018-08-15	52.16	1.75	2102537	0	0	0	43	2247	318
3300024956_12	Freshwater sediment methanotrophic microbial communities from Lake Washington under simulated oxygen tension - Sediment Metagenome 91_HOW11 (SPAdes)	Environmental; Aquatic; Freshwater; Sediment; Unclassified	MQ	Bacteria; Proteobacteria; Betaproteobacteria; Nitrosomonadales; Methylophilaceae; Methylotenera; Methylotenera versatilis	Bacteria; Proteobacteria; Gammaproteobacteria; Betaproteobacteriales; Methylophilaceae; Methylotenera	MetaBAT version 0.32.4, CheckM v1.0.11, GTDB database release 86, GTDB-tk version v0.1.6	IMG_PIPELINE	2018-08-15	52.15	0.99	1779103	0	1	0	25	1981	297
3300024919_6	Freshwater sediment methanotrophic microbial communities from Lake Washington under simulated oxygen tension - Sediment Metagenome 46_HOW7 (SPAdes)	Environmental; Aquatic; Freshwater; Sediment; Unclassified	MQ	Bacteria; Proteobacteria; Betaproteobacteria; Nitrosomonadales; Methylophilaceae; Methylotenera; Methylotenera mobilis	Bacteria; Proteobacteria; Gammaproteobacteria; Betaproteobacteriales; Methylophilaceae; Methylotenera	MetaBAT version 0.32.4, CheckM v1.0.11, GTDB database release 86, GTDB-tk version v0.1.6	IMG_PIPELINE	2018-08-15	52.05	7.91	1324634	1	0	0	20	1467	165
3300024905_2	Freshwater sediment methanotrophic microbial communities from Lake Washington under simulated oxygen tension - Sediment Metagenome 86_LOW11 (SPAdes)	Environmental; Aquatic; Freshwater; Sediment; Unclassified	MQ	Bacteria; Proteobacteria; Gammaproteobacteria; Methylococcales; Methylococcaceae; Methylobacter; Methylobacter tundripaludum	Bacteria; Proteobacteria; Gammaproteobacteria; Methylococcales; Methylomonadaceae; Methylobacter_A	MetaBAT version 0.32.4, CheckM v1.0.11, GTDB database release 86, GTDB-tk version v0.1.6	IMG_PIPELINE	2018-08-15	51.75	0	3579964	2	0	1	20	3636	458
3300024962_6	Freshwater sediment methanotrophic microbial communities from Lake Washington under simulated oxygen tension - Sediment Metagenome 68_HOW9 (SPAdes)	Environmental; Aquatic; Freshwater; Sediment; Unclassified	MQ	Bacteria; Proteobacteria; Gammaproteobacteria; Methylococcales; Methylococcaceae; Methylobacter; Methylobacter tundripaludum	Bacteria; Proteobacteria; Gammaproteobacteria; Methylococcales; Methylomonadaceae; Methylobacter_A	MetaBAT version 0.32.4, CheckM v1.0.11, GTDB database release 86, GTDB-tk version v0.1.6	IMG_PIPELINE	2018-08-15	51.75	0	3083920	3	0	0	17	2914	77
3300024972_11	Freshwater sediment methanotrophic microbial communities from Lake Washington under simulated oxygen tension - Sediment Metagenome 10_HOW4 (SPAdes)	Environmental; Aquatic; Freshwater; Sediment; Unclassified	MQ	Bacteria; Proteobacteria; Gammaproteobacteria; Methylococcales; Methylococcaceae; Methylobacter; Methylobacter tundripaludum	Bacteria; Proteobacteria; Gammaproteobacteria; Methylococcales; Methylomonadaceae	MetaBAT version 0.32.4, CheckM v1.0.11, GTDB database release 86, GTDB-tk version v0.1.6	IMG_PIPELINE	2018-08-15	51.75	2.63	1255738	0	0	0	8	1378	202
3300024939_8	Freshwater sediment methanotrophic microbial communities from Lake Washington under simulated oxygen tension - Sediment Metagenome 44_HOW7 (SPAdes)	Environmental; Aquatic; Freshwater; Sediment; Unclassified	MQ	Bacteria; Proteobacteria; Betaproteobacteria; Nitrosomonadales; Methylophilaceae; Methylophilus	Bacteria; Proteobacteria; Gammaproteobacteria; Betaproteobacteriales; Methylophilaceae; Methylophilus; Methylophilus sp1	MetaBAT version 0.32.4, CheckM v1.0.11, GTDB database release 86, GTDB-tk version v0.1.6	IMG_PIPELINE	2018-08-15	51.72	0.86	1492026	2	0	0	9	1466	6
3300024946_2	Freshwater sediment methanotrophic microbial communities from Lake Washington under simulated oxygen tension - Sediment Metagenome 32_HOW6 (SPAdes)	Environmental; Aquatic; Freshwater; Sediment; Unclassified	MQ	Bacteria; Proteobacteria; Gammaproteobacteria; Methylococcales; Methylococcaceae; Methylobacter	Bacteria; Proteobacteria; Gammaproteobacteria; Methylococcales; Methylomonadaceae	MetaBAT version 0.32.4, CheckM v1.0.11, GTDB database release 86, GTDB-tk version v0.1.6	IMG_PIPELINE	2018-08-15	51.23	3.51	3155856	1	1	0	22	3307	457
3300024976_8	Freshwater sediment methanotrophic microbial communities from Lake Washington under simulated oxygen tension - Sediment Metagenome 16_LOW5 (SPAdes)	Environmental; Aquatic; Freshwater; Sediment; Unclassified	MQ	Bacteria; Proteobacteria; Betaproteobacteria; Burkholderiales; Comamonadaceae	Bacteria; Proteobacteria; Gammaproteobacteria; Betaproteobacteriales; Burkholderiaceae; Rhodoferax	MetaBAT version 0.32.4, CheckM v1.0.11, GTDB database release 86, GTDB-tk version v0.1.6	IMG_PIPELINE	2018-08-15	51.15	2.73	2191726	0	0	0	18	2346	430
3300024948_5	Freshwater sediment methanotrophic microbial communities from Lake Washington under simulated oxygen tension - Sediment Metagenome 57_HOW8 (SPAdes)	Environmental; Aquatic; Freshwater; Sediment; Unclassified	MQ	Bacteria; Bacteroidetes	Bacteria; Bacteroidota; Bacteroidia; AKYH767; b-17BO; UBA2475	MetaBAT version 0.32.4, CheckM v1.0.11, GTDB database release 86, GTDB-tk version v0.1.6	IMG_PIPELINE	2018-08-15	50.94	0	2363608	0	1	0	14	2263	372
3300024917_7	Freshwater sediment methanotrophic microbial communities from Lake Washington under simulated oxygen tension - Sediment Metagenome 112_LOW13 (SPAdes)	Environmental; Aquatic; Freshwater; Sediment; Unclassified	MQ	Bacteria; Bacteroidetes; Chitinophagia; Chitinophagales; Chitinophagaceae	Bacteria; Bacteroidota; Bacteroidia; Chitinophagales; Chitinophagaceae; UBA1931	MetaBAT version 0.32.4, CheckM v1.0.11, GTDB database release 86, GTDB-tk version v0.1.6	IMG_PIPELINE	2018-08-15	50.94	0.03	2797254	0	0	0	23	2867	440
3300024956_11	Freshwater sediment methanotrophic microbial communities from Lake Washington under simulated oxygen tension - Sediment Metagenome 91_HOW11 (SPAdes)	Environmental; Aquatic; Freshwater; Sediment; Unclassified	MQ	Bacteria; Proteobacteria; Betaproteobacteria; Burkholderiales; Comamonadaceae; Curvibacter; Curvibacter delicatus	Bacteria; Proteobacteria; Gammaproteobacteria; Betaproteobacteriales; Burkholderiaceae; Curvibacter_A; GCA_002633085.1	MetaBAT version 0.32.4, CheckM v1.0.11, GTDB database release 86, GTDB-tk version v0.1.6	IMG_PIPELINE	2018-08-15	50.93	0.58	1789299	0	0	0	15	1721	6
3300024898_2	Freshwater sediment methanotrophic microbial communities from Lake Washington under simulated oxygen tension - Sediment Metagenome 98_LOW12 (SPAdes)	Environmental; Aquatic; Freshwater; Sediment; Unclassified	MQ	Bacteria; Proteobacteria; Betaproteobacteria; Burkholderiales; Comamonadaceae	Bacteria; Proteobacteria; Gammaproteobacteria; Betaproteobacteriales; Burkholderiaceae; SCN-68-22	MetaBAT version 0.32.4, CheckM v1.0.11, GTDB database release 86, GTDB-tk version v0.1.6	IMG_PIPELINE	2018-08-15	50.92	0.78	2209053	0	0	0	17	2334	353
3300024949_4	Freshwater sediment methanotrophic microbial communities from Lake Washington under simulated oxygen tension - Sediment Metagenome 67_HOW9 (SPAdes)	Environmental; Aquatic; Freshwater; Sediment; Unclassified	MQ	Bacteria; Proteobacteria; Gammaproteobacteria; Methylococcales; Methylococcaceae; Methylobacter; Methylobacter tundripaludum	Bacteria; Proteobacteria; Gammaproteobacteria; Methylococcales; Methylomonadaceae; Methylobacter_A	MetaBAT version 0.32.4, CheckM v1.0.11, GTDB database release 86, GTDB-tk version v0.1.6	IMG_PIPELINE	2018-08-15	50.88	0	2679961	2	1	0	25	2606	48
3300024891_3	Freshwater sediment methanotrophic microbial communities from Lake Washington under simulated oxygen tension - Sediment Metagenome 8_HOW4 (SPAdes)	Environmental; Aquatic; Freshwater; Sediment; Unclassified	MQ		Bacteria; Bdellovibrionota; Bacteriovoracia; Bacteriovoracales; Bacteriovoracaceae; UBA6153	MetaBAT version 0.32.4, CheckM v1.0.11, GTDB database release 86, GTDB-tk version v0.1.6	IMG_PIPELINE	2018-08-15	50.51	0	2731795	0	0	0	16	3051	441
3300024919_4	Freshwater sediment methanotrophic microbial communities from Lake Washington under simulated oxygen tension - Sediment Metagenome 46_HOW7 (SPAdes)	Environmental; Aquatic; Freshwater; Sediment; Unclassified	MQ	Bacteria; Proteobacteria; Gammaproteobacteria; Methylococcales; Methylococcaceae; Methylobacter; Methylobacter tundripaludum	Bacteria; Proteobacteria; Gammaproteobacteria; Methylococcales; Methylomonadaceae; Methylobacter_A	MetaBAT version 0.32.4, CheckM v1.0.11, GTDB database release 86, GTDB-tk version v0.1.6	IMG_PIPELINE	2018-08-15	50.15	0.62	2193058	1	0	0	21	2177	64
3300024918_4	Freshwater sediment methanotrophic microbial communities from Lake Washington under simulated oxygen tension - Sediment Metagenome 58_HOW8 (SPAdes)	Environmental; Aquatic; Freshwater; Sediment; Unclassified	MQ	Bacteria; Proteobacteria; Gammaproteobacteria; Methylococcales; Methylococcaceae; Methylobacter; Methylobacter tundripaludum	Bacteria; Proteobacteria; Gammaproteobacteria; Methylococcales; Methylomonadaceae; Methylobacter_A	MetaBAT version 0.32.4, CheckM v1.0.11, GTDB database release 86, GTDB-tk version v0.1.6	IMG_PIPELINE	2018-08-15	50	0	2937612	3	0	0	16	2755	71
3300024920_18	Freshwater sediment methanotrophic microbial communities from Lake Washington under simulated oxygen tension - Sediment Metagenome 129_HOW14 (SPAdes)	Environmental; Aquatic; Freshwater; Sediment; Unclassified	MQ	Bacteria; Proteobacteria; Betaproteobacteria; Nitrosomonadales; Methylophilaceae; Methylophilus; Methylophilus sp. 5	Bacteria; Proteobacteria; Gammaproteobacteria; Betaproteobacteriales; Methylophilaceae; Methylophilus	MetaBAT version 0.32.4, CheckM v1.0.11, GTDB database release 86, GTDB-tk version v0.1.6	IMG_PIPELINE	2018-08-15	50	0	1246105	0	0	0	20	1226	1
3300024965_7	Freshwater sediment methanotrophic microbial communities from Lake Washington under simulated oxygen tension - Sediment Metagenome 115_HOW13 (SPAdes)	Environmental; Aquatic; Freshwater; Sediment; Unclassified	MQ	Bacteria; Proteobacteria; Betaproteobacteria; Nitrosomonadales; Methylophilaceae; Methylophilus; Methylophilus sp. Q8	Bacteria; Proteobacteria; Gammaproteobacteria; Betaproteobacteriales; Methylophilaceae; Methylophilus; Methylophilus sp1	MetaBAT version 0.32.4, CheckM v1.0.11, GTDB database release 86, GTDB-tk version v0.1.6	IMG_PIPELINE	2018-08-15	50	1.72	2390617	2	0	0	28	2278	15
