# Supplementary material for: Metagenomic Insight into Environmentally Challenged Methane-Fed Microbial Communities
Source: Microorganisms. 2020 Oct 20;8(10):1614. doi: 10.3390/microorganisms8101614 (PMC7589939; doi:10.3390/microorganisms8101614)
Supplement: Supplementary file 1 [file microorganisms-08-01614-s001.zip › Table S5. Select highly expressed genes in Acidovorax.xlsx]

## Sheet: Sheet1
	HO_10_R1	HO_14_R3	Annotation
Acidovorax_OCG2852	478.443	4406.72	nitrous-oxide reductase
Acidovorax_OCG3881	303.329	4361.95	nitric oxide reductase, NorB subunit apoprotein
Acidovorax_OCG3903	880.635	4017.11	dissimilatory nitrite reductase (NO-forming), cytochrome cd1 type apoprotein
Acidovorax_OCG0403	5141.47	2591.06	cytochrome c oxidase cbb3-type subunit 1
Acidovorax_OCG4106	300.232	2058.85	nitric oxide reductase, NorC subunit apoprotein
Acidovorax_OCG0441	1473.52	1840.81	L-glutamine synthetase
Acidovorax_OCG2231	639.212	1577.16	nitrate reductase alpha subunit
Acidovorax_OCG0404	3974.64	1514.15	cytochrome c oxidase cbb3-type subunit 2
Acidovorax_OCG0411	275.467	1511.56	isocitrate lyase
Acidovorax_OCG2230	855.9	1464.03	respiratory nitrate reductase beta subunit
Acidovorax_OCG1133	619.755	941.947	nitrogen regulatory protein P-II family
Acidovorax_OCG0644	1843.93	723.8	Nitrate/nitrite transporter NarK
Acidovorax_OCG0841	1063.76	704.819	aconitase
Acidovorax_OCG1893	703.138	685.118	malate dehydrogenase (NAD)
Acidovorax_OCG2228	41.6069	667.325	nitrate reductase gamma subunit
Acidovorax_OCG3882	66.8799	642.852	nitric oxide reductase NorQ protein
Acidovorax_OCG0028	2903.83	621.236	type IV pilus assembly protein PilA
Acidovorax_OCG0086	562.312	617.125	succinyl-CoA synthetase (ADP-forming) alpha subunit
Acidovorax_OCG0085	635.626	615.043	succinyl-CoA synthetase beta subunit
Acidovorax_OCG1888	542.556	588.575	succinate dehydrogenase subunit B
Acidovorax_OCG2054	344.302	553.9	acetolactate synthase, small subunit
Acidovorax_OCG2053	439.696	518.038	acetolactate synthase, large subunit
Acidovorax_OCG1234	956.35	517.767	isocitrate dehydrogenase (NADP)
Acidovorax_OCG0406	45.5431	425.76	cytochrome c oxidase cbb3-type subunit 3
Acidovorax_OCG2057	902.207	424.149	2-isopropylmalate synthase
Acidovorax_OCG1886	643.234	420.078	citrate synthase
Acidovorax_OCG1619	294.319	400.642	acetyl-coenzyme A synthetase
Acidovorax_OCG1889	293.276	364.947	succinate dehydrogenase subunit A
Acidovorax_OCG0912	411.09	309.102	isocitrate dehydrogenase
Acidovorax_OCG1326	376.949	289.19	dihydrolipoamide dehydrogenase
Acidovorax_OCG6950	57.0756	288.812	Isocitrate lyase
Acidovorax_OCG2141	706.723	283.158	glyceraldehyde-3-phosphate dehydrogenase (NAD+)
Acidovorax_OCG1891	7.77471	222.935	succinate dehydrogenase subunit C
Acidovorax_OCG0508	241.176	217.076	enolase
Acidovorax_OCG0215	513.182	214.475	glutamate synthase (NADH) large subunit
Acidovorax_OCG2342	138.006	198.579	6-phosphogluconate dehydratase
Acidovorax_OCG2229	1.92199	196.189	respiratory nitrate reductase chaperone NarJ
Acidovorax_OCG1327	271.015	194.827	pyruvate dehydrogenase E1 component
Acidovorax_OCG2064	413.28	167.725	2-oxoglutarate dehydrogenase E1 component
Acidovorax_OCG1100	178.601	167.196	phosphoenolpyruvate synthase
Acidovorax_OCG2854	14.3826	160.714	NosR/NirI family transcriptional regulator, nitrous oxide reductase regulator
Acidovorax_OCG1393	96.6177	160.362	transketolase (EC 2.2.1.1)
Acidovorax_OCG2689	560.377	158.03	formate dehydrogenase beta subunit
Acidovorax_OCG5051	13.4823	156.66	nitrite reductase (NADH) large subunit
Acidovorax_OCG1871	419.255	145.427	acetyl-CoA carboxylase carboxyltransferase subunit alpha
Acidovorax_OCG0624	234.09	138.609	isovaleryl-CoA dehydrogenase
Acidovorax_OCG0930	604.74	138.176	phosphoenolpyruvate carboxykinase (GTP)
Acidovorax_OCG0006	4461.02	133.436	flagellin
Acidovorax_OCG0568	209.85	129.845	serine hydroxymethyltransferase
Acidovorax_OCG1433	198.025	124.913	N-acetylglutamate kinase
Acidovorax_OCG2118	81.7212	123.763	pyruvate dehydrogenase E2 component (dihydrolipoamide acetyltransferase)
Acidovorax_OCG1317	88.213	116.033	propionyl-CoA synthetase
Acidovorax_OCG0216	157.571	114.66	glutamate synthase (NADH) small subunit
Acidovorax_OCG0118	423.994	111.751	fructose-bisphosphate aldolase
Acidovorax_OCG1890	31.5821	110.329	succinate dehydrogenase subunit D
Acidovorax_OCG2066	239.655	107.416	2-oxoglutarate dehydrogenase E2 component
Acidovorax_OCG2261	47.4928	105.952	malate synthase
Acidovorax_OCG1149	252.61	102.529	dihydrolipoamide dehydrogenase
Acidovorax_OCG1294	255.962	89.6058	propionyl-CoA carboxylase carboxyltransferase subunit
Acidovorax_OCG0261	183.743	81.2451	acetyl-CoA carboxylase, biotin carboxylase subunit
Acidovorax_OCG2364	160.852	80.4414	fumarase, class I, homodimeric
Acidovorax_OCG2091	206.776	76.4346	acetyl-CoA C-acetyltransferase
Acidovorax_OCG0516	69.5129	73.2806	fructose-1,6-bisphosphatase I
Acidovorax_OCG2135	181.917	71.8577	malate dehydrogenase (oxaloacetate-decarboxylating)(NADP+)
Acidovorax_OCG1296	160.584	66.0429	methylmalonyl-CoA mutase
Acidovorax_OCG1600	198.698	58.295	acetyl-CoA carboxylase carboxyltransferase subunit alpha
Acidovorax_OCG2090	116.703	57.6081	polyhydroxyalkanoate synthase
Acidovorax_OCG2690	286.475	51.7227	formate dehydrogenase major subunit
Acidovorax_OCG1293	110.351	51.3968	propionyl-CoA carboxylase alpha chain
Acidovorax_OCG0454	148.127	48.4315	3-hydroxybutyrate dehydrogenase
Acidovorax_OCG2855	0	48.3939	nitrous oxidase accessory protein
Acidovorax_OCG1054	162.142	42.8665	5,10-methenyltetrahydrofolate synthetase
Acidovorax_OCG1198	182.342	35.7605	acetyl-CoA C-acetyltransferase
Acidovorax_OCG0619	144.459	34.5189	glycine cleavage system H protein
Acidovorax_OCG0618	78.1915	31.849	glycine dehydrogenase
Acidovorax_OCG0991	148.047	29.4025	3-hydroxyisobutyrate dehydrogenase
Acidovorax_OCG3894	11.6583	28.7392	protein NirF
Acidovorax_OCG2732	721.024	28.6623	carbon-monoxide dehydrogenase large subunit
Acidovorax_OCG1000	128.333	26.0308	formyltetrahydrofolate deformylase
Acidovorax_OCG1553	65.097	25.6047	malate dehydrogenase (oxaloacetate-decarboxylating)(NADP+)
Acidovorax_OCG0613	260.283	25.5619	acetyl-CoA C-acetyltransferase
Acidovorax_OCG2731	255.489	20.1751	carbon-monoxide dehydrogenase small subunit
Acidovorax_OCG2016	69.5733	16.1145	choline monooxygenase
Acidovorax_OCG1563	159.672	15.6205	aconitate hydratase
Acidovorax_OCG2733	187.826	3.82943	carbon-monoxide dehydrogenase medium subunit
